# Supplementary material for: Potential of miRNAs in urinary extracellular vesicles for management of active surveillance in prostate cancer patients
Source: Br J Cancer. 2021 Nov 22;126(3):492–501. doi: 10.1038/s41416-021-01598-1 (PMC8810884; doi:10.1038/s41416-021-01598-1)
Supplement: Supplementary file 2 — Dataset1 [file 41416_2021_1598_MOESM2_ESM.xlsx]

## Sheet: Grade 3 vs grade 1
	baseMean	log2FoldChange	lfcSE	stat	pvalue	padj
hsa-miR-1290	16.7423776001433	1.49823355154398	0.371333366311541	4.03473990615483	5.46628142384979e-05	0.0145418768589187
hsa-miR-320b	1593.0861088538	0.696948062011053	0.177841195504856	3.91893486788904	8.89411428680042e-05	0.0145418768589187
hsa-miR-1246	30.3480633684978	1.38751390790556	0.372433313694491	3.72553651052749	0.000194900238600885	0.0212441260074964
hsa-miR-204-3p	211.16779219729	0.610763437890281	0.174422537454745	3.50163142219362	0.000462418845419261	0.0378027406130246
hsa-miR-143-3p	19.3148097872265	1.41417913968301	0.417709974485459	3.38555271854597	0.000710350634522115	0.0464569314977463
hsa-miR-363-3p	673.467006067615	-0.85823002923968	0.272423369650322	-3.15035391545626	0.00163072786529905	0.0888746686587983
hsa-miR-99a-5p	568.261196847356	-0.717102137581932	0.251638811833006	-2.84972787925028	0.00437566480544434	0.204406055911471
hsa-miR-497-5p	8.90858102622092	-1.45802361270749	0.525013502653548	-2.77711640812718	0.00548435330497662	0.207980009479568
hsa-miR-3158-3p	17.7041122773451	1.00176775181139	0.362542378409084	2.7631742148528	0.00572422044439178	0.207980009479568
hsa-miR-320a-3p	11444.3260169714	0.308102942636396	0.119321303622743	2.58212853264261	0.00981930068633064	0.321091132443012
hsa-miR-486-5p	878.6596129193	0.719727037418465	0.289334495034903	2.48752585595313	0.0128635102659879	0.342126870930732
hsa-miR-1307-5p	53.0791864334605	-0.572168413958376	0.233023339180108	-2.45541247486861	0.0140723016477125	0.342126870930732
hsa-miR-204-5p	23319.5459200867	0.396983151391123	0.162066381770078	2.44950955932563	0.0143050912556002	0.342126870930732
hsa-miR-195-3p	16.9134189496603	-1.11154580504001	0.455369436697978	-2.44097586588192	0.0146476336178295	0.342126870930732
hsa-miR-375-3p	8805.64024041701	-0.94405793998557	0.391938924013323	-2.40868635939175	0.016010050108123	0.349019092357082
hsa-miR-4492	11.0096242079209	0.991191893301038	0.429490833271106	2.30783014797285	0.0210085854089285	0.403403590985286
hsa-miR-29a-3p	152.369479187599	-0.516394628007434	0.224980729173634	-2.29528382232638	0.0217168641211798	0.403403590985286
hsa-miR-489-3p	133.205178171724	-0.640381560579717	0.280482219870806	-2.28314493829478	0.0224218322386437	0.403403590985286
hsa-miR-891a-5p	385.566747674753	-0.82541788559268	0.365276376876233	-2.25970782083277	0.023839390593468	0.403403590985286
hsa-miR-146a-5p	808.003841823195	0.713935596774579	0.317801281349125	2.24648432424121	0.0246730025067453	0.403403590985286
hsa-miR-652-3p	36.217930998191	-0.663134223996783	0.303753610867787	-2.18313198681751	0.0290260916030073	0.404326872346913
hsa-miR-183-5p	835.543348418603	-0.40718257887552	0.186805513548356	-2.17971392354069	0.029278673817752	0.404326872346913
hsa-miR-155-5p	775.598764254096	-0.867567267709738	0.399316697564139	-2.17262957697978	0.0298082079558905	0.404326872346913
hsa-miR-345-5p	386.692334544834	-0.310127909754709	0.142754271727738	-2.17245975200089	0.0298210022828065	0.404326872346913
hsa-miR-365a-5p	14.5376926915153	0.730245886995708	0.341514703751119	2.1382560662099	0.0324959661857151	0.404326872346913
hsa-miR-135a-2-3p	20.2531707611029	-0.814926331795603	0.385861343967763	-2.11196675835889	0.0346893005966501	0.404326872346913
hsa-miR-106a-5p	16.5516192747999	-0.963434023712504	0.456915453635566	-2.10856082027143	0.0349825077507503	0.404326872346913
hsa-miR-186-5p	1462.26039408915	-0.29598151418396	0.140640660820131	-2.10452306223517	0.0353328450430694	0.404326872346913
hsa-miR-382-5p	7.75028107192723	0.889526779346612	0.423879483064165	2.09853700140509	0.035857734856454	0.404326872346913
hsa-miR-504-5p	29.2688298155864	-0.608830314352267	0.294450839601945	-2.06768068712358	0.0386700591453939	0.421503644684793
hsa-miR-215-5p	26.2232772522656	0.531281277260493	0.260461261081238	2.03977080912154	0.0413731585209635	0.433819000911741
hsa-miR-29c-3p	105.463165880651	-0.427534264208136	0.211317935620498	-2.02318020452337	0.0430545718171521	0.433819000911741
hsa-miR-130a-3p	197.534862231011	0.204159306049034	0.102209513253505	1.99745894046739	0.045775350540426	0.433819000911741
hsa-miR-200b-5p	153.625396383639	-0.289091333315943	0.144941728891517	-1.99453487637308	0.0460936324893909	0.433819000911741
hsa-miR-125b-5p	84.6601572417949	-0.421590558020163	0.211702029599223	-1.99143370905931	0.0464332263972811	0.433819000911741
hsa-let-7d-5p	3191.08526481251	0.251957513664503	0.127375637069934	1.9780667595497	0.0479211758836593	0.435284014276572
hsa-miR-100-5p	469.428047153736	-0.397640344355267	0.204623569378495	-1.94327733390158	0.0519826586017122	0.458056403793853
hsa-miR-577	98.8765852326409	-0.448962632173882	0.233387905415849	-1.92367565651666	0.0543952512325824	0.458056403793853
hsa-miR-874-3p	69.0803099008385	-0.38913057227537	0.203815559940839	-1.90922897343226	0.0562325602230279	0.458056403793853
hsa-miR-532-5p	3140.70680348715	-0.197870059296263	0.103961021734828	-1.9033100675075	0.0570000979627448	0.458056403793853
hsa-miR-148b-3p	306.943418588576	-0.230566626654758	0.122779601698657	-1.87789032921483	0.0603961696243846	0.458056403793853
hsa-miR-425-3p	79.7582461749131	-0.320155083066565	0.17198955896885	-1.86147976066704	0.0626764561833321	0.458056403793853
hsa-miR-30e-5p	3668.06715287614	-0.199536885503649	0.107340120634465	-1.85892175567	0.06303822986351	0.458056403793853
hsa-miR-892a	7.68202680392075	-1.07229645681337	0.581347392677045	-1.84450204872435	0.0651100075285911	0.458056403793853
hsa-miR-874-5p	7.61948310649348	-0.691228808109869	0.37509860550425	-1.84279226306545	0.0653593468780408	0.458056403793853
hsa-miR-148a-3p	14644.3251331282	-0.271631700976752	0.147462859824095	-1.84203467436326	0.0654700780776055	0.458056403793853
hsa-miR-218-5p	38.0963259637712	-0.628145371502986	0.343205595552241	-1.8302305662944	0.0672154689519874	0.458056403793853
hsa-miR-200b-3p	2096.52062229225	-0.316137797578094	0.173023503789042	-1.82713787812056	0.067679041335542	0.458056403793853
hsa-miR-361-3p	155.36643290744	-0.309322492822641	0.170152264210069	-1.81791581944953	0.0690770000516535	0.458056403793853
hsa-miR-203b-3p	9.20152708000856	0.696729453001227	0.384581318434021	1.81165704002015	0.0700392054730662	0.458056403793853
hsa-miR-148b-5p	36.6478959910723	-0.368827568823171	0.205428708424846	-1.79540421419776	0.0725893215289082	0.460690622817069
hsa-miR-199a-3p	29.9934436455808	0.434479429779713	0.243872535441986	1.7815840926584	0.0748170803989354	0.460690622817069
hsa-miR-199b-3p	29.9934436455808	0.434479429779713	0.243872535441986	1.7815840926584	0.0748170803989354	0.460690622817069
hsa-miR-126-5p	15.565287969962	-0.651962453453345	0.367835959550821	-1.77242718262098	0.0763236728673962	0.460690622817069
hsa-miR-193b-3p	29.2308431276739	-0.605085125665631	0.342734766003173	-1.76546176719063	0.0774861903820758	0.460690622817069
hsa-let-7e-3p	15.2476342536512	-0.421067813859025	0.240540293048142	-1.75050844298569	0.0800306185565312	0.467321647642602
hsa-miR-185-3p	10.2634840657009	-0.604121118443476	0.349338475679921	-1.72932889017641	0.0837502488529783	0.471253727615948
hsa-miR-374b-3p	11.9423928587198	-0.636242757585257	0.369479257660802	-1.72199858149914	0.0850697754551991	0.471253727615948
hsa-miR-28-5p	209.561659457296	-0.320844767900646	0.187856630177645	-1.70792357766262	0.0876505236736084	0.471253727615948
hsa-miR-877-5p	14.6501380824686	-0.606376468334212	0.357815145755198	-1.69466406195413	0.0901391668565346	0.471253727615948
hsa-miR-20b-5p	42.4623727364196	-0.678586277891037	0.400683120010889	-1.69357341001187	0.0903463743143019	0.471253727615948
hsa-miR-409-3p	27.4603624744854	0.721905074155678	0.427836707245047	1.68733786028837	0.0915384049534385	0.471253727615948
hsa-miR-195-5p	7.78121770610313	-0.83444778350159	0.494923765397613	-1.68601275962412	0.0917933417582751	0.471253727615948
hsa-miR-30d-5p	37324.8479620814	-0.142093455679948	0.0843918819900435	-1.68373369960765	0.0922331454661183	0.471253727615948
hsa-miR-15a-5p	12.2913043427843	-0.663070889309428	0.399296023821224	-1.66059977999256	0.0967938532044699	0.480046274775809
hsa-miR-582-3p	34.850350974705	-0.348230887233972	0.209762328336414	-1.66012119523904	0.0968900738079615	0.480046274775809
hsa-miR-937-3p	9.11824488334193	0.612345734757534	0.371490525110798	1.64834819023958	0.0992812411280979	0.484551729087881
hsa-miR-149-5p	39.1954688183641	-0.482476609139765	0.299686946201421	-1.60993535172363	0.107411970365685	0.500906747770116
hsa-miR-200a-5p	280.513068984294	-0.183377718174484	0.114269191040949	-1.60478705155766	0.108540676514106	0.500906747770116
hsa-miR-125a-3p	136.716958175557	0.228320925621717	0.143015290185323	1.59647912699302	0.110381862317566	0.500906747770116
hsa-miR-4448	10.2514970764812	-0.977502084916673	0.61349894653877	-1.59332316776016	0.111087711941528	0.500906747770116
hsa-miR-574-3p	197.400428362376	-0.330336084593986	0.208049561732293	-1.58777592148473	0.112337018094969	0.500906747770116
hsa-miR-191-3p	5.87445937119378	-0.86997582133094	0.55004277652639	-1.58165120688427	0.113729217258312	0.500906747770116
hsa-miR-181a-3p	63.4390220909521	0.32591305875221	0.206239951503786	1.58026151759557	0.114046988807613	0.500906747770116
hsa-miR-1296-5p	8.88504446131646	-0.605049886529028	0.385051213822624	-1.57134912138661	0.116101577120813	0.500906747770116
hsa-miR-29b-2-5p	12.4890938121459	-0.567651445035323	0.361564976140657	-1.56998460164597	0.116418693671342	0.500906747770116
hsa-miR-1299	130.419260391576	0.872492654869044	0.569381986601052	1.53235029453149	0.125436016181185	0.529524974575612
hsa-miR-3912-3p	5.76334845586454	0.644601879679455	0.423216453468116	1.52310212515879	0.127733157261641	0.529524974575612
hsa-miR-27a-3p	51.8243579727278	-0.327241077443239	0.214961593574558	-1.52232346253861	0.127928051961692	0.529524974575612
hsa-miR-181c-3p	30.5817690560642	-0.499233542440179	0.332719170553727	-1.50046521698564	0.133493937008023	0.541409034935772
hsa-miR-3605-3p	31.9577606836587	0.33654082731569	0.226054001251076	1.48876297456862	0.136549795370994	0.541409034935772
hsa-miR-101-3p	1940.640442313	-0.180606128717094	0.121449071439303	-1.48709353292468	0.136990109344565	0.541409034935772
hsa-miR-432-5p	26.3253133158298	0.742593622904731	0.505931640123711	1.46777462410367	0.142165452567802	0.541409034935772
hsa-miR-197-3p	129.252778182016	0.244641296410116	0.166726294083853	1.46732282244021	0.142288258130736	0.541409034935772
hsa-miR-484	94.0282426552943	-0.200762869440448	0.136930883688943	-1.46616208142284	0.142604136076082	0.541409034935772
hsa-miR-127-3p	42.960235243373	0.539047651287303	0.369702661684853	1.45805726372294	0.144824759719123	0.541409034935772
hsa-miR-378g	6.53257630670552	0.690843500615709	0.474612186300477	1.45559579074595	0.14550439233835	0.541409034935772
hsa-miR-342-3p	61.4425296505163	-0.259023635260817	0.1780368305329	-1.45488792675935	0.145700290747241	0.541409034935772
hsa-miR-196a-5p	793.976468671555	0.334242762007897	0.231820500339633	1.44181710210361	0.149353976960629	0.548750005237369
hsa-miR-19b-3p	80.5907524233599	-0.249090752049495	0.174880514399617	-1.42434823516302	0.15434569098299	0.554012931740567
hsa-miR-141-5p	15.6973733430588	-0.50127163190117	0.352119820566479	-1.42358254952743	0.154567350310232	0.554012931740567
hsa-miR-19a-3p	9.12494459534875	-0.423735078454648	0.298593670058845	-1.4191026834934	0.155869081712942	0.554012931740567
hsa-miR-222-3p	3893.57589071435	-0.215729403071972	0.153543158084427	-1.40500824500009	0.160018826533671	0.556638214424445
hsa-miR-941	686.906671950305	-0.236421771294903	0.168765669178196	-1.40088782538627	0.161247619972346	0.556638214424445
hsa-miR-365b-5p	24.5541285138989	-0.408428275275672	0.29611010468242	-1.37931218427589	0.167798521457221	0.556638214424445
hsa-miR-17-5p	59.2996974647786	-0.34468397373124	0.249931971645763	-1.37911116957767	0.167860480542656	0.556638214424445
hsa-miR-148a-5p	902.012828580433	-0.288328696776421	0.209508793366547	-1.37621286507041	0.16875574023657	0.556638214424445
hsa-miR-338-3p	7.34492877581719	-0.728239726691768	0.529801715484301	-1.37455146974387	0.169270542968833	0.556638214424445
hsa-miR-769-5p	420.937770965952	-0.192711808579445	0.140246689254754	-1.37409167805301	0.169413222675112	0.556638214424445
hsa-miR-887-3p	55.4226813714376	-0.282030739055879	0.205639885147788	-1.37147878123542	0.170225753646619	0.556638214424445
hsa-let-7b-5p	128434.256299091	-0.182582762962687	0.13412896719505	-1.36124781082655	0.17343538964517	0.560909315775534
hsa-miR-664a-3p	15.0370323581979	0.545652395946399	0.402271093901461	1.35642954271047	0.174962538865763	0.560909315775534
hsa-miR-653-5p	34.7489083337346	-0.476711428233406	0.352918258648444	-1.35077009066929	0.176769091850379	0.561198961505573
hsa-miR-486-3p	51.3393414114628	0.547109085532994	0.415301214176197	1.31737896942645	0.187711626718305	0.584327789228609
hsa-miR-671-3p	143.779758771861	-0.245302345625792	0.186816148262821	-1.31306821121636	0.189159964401819	0.584327789228609
hsa-miR-1277-5p	5.66318462193109	0.569381943984577	0.433877196888902	1.31231129007771	0.189415124337102	0.584327789228609
hsa-miR-342-5p	47.0052260682469	0.273031712645624	0.209070729063232	1.30592988252816	0.191576403379776	0.585471812198005
hsa-miR-128-3p	110.288481321903	-0.249374043952588	0.191947157823892	-1.29918070566788	0.193881921364224	0.587031373019457
hsa-miR-95-3p	36.9149775228767	0.443953124191261	0.345555564584486	1.28475177277233	0.198879040083471	0.596637120250414
hsa-miR-210-5p	7.77357891628914	-0.560259309014369	0.44626496573363	-1.25544094211684	0.209318734486406	0.619370328958369
hsa-miR-1287-5p	15.7109878947667	0.376934133525886	0.302707201830723	1.2452103261708	0.213054447855952	0.619370328958369
hsa-miR-181a-5p	20877.4114210192	0.214113027012074	0.172000990170537	1.24483601402401	0.213192034983309	0.619370328958369
hsa-miR-1266-5p	8.70771536365596	0.535206374628565	0.430731763015891	1.24255144519913	0.214033171780721	0.619370328958369
hsa-miR-92b-5p	60.9536489146698	0.306733032737654	0.258033860697109	1.18873171105908	0.234545257828616	0.672774555350504
hsa-miR-30c-1-3p	48.2488193220454	-0.210876496230721	0.180158183798412	-1.17050744953491	0.241796818023238	0.682271929134158
hsa-miR-21-5p	13016.7235429198	0.208985824388108	0.181141476684418	1.15371602469709	0.248616611912844	0.682271929134158
hsa-miR-99a-3p	35.6053058055969	-0.222642709908029	0.193250858634454	-1.15209169822718	0.249283394179247	0.682271929134158
hsa-miR-30b-3p	132.071047982293	-0.157208973596726	0.136993024798797	-1.14756918337718	0.251146457579721	0.682271929134158
hsa-miR-130b-5p	9.56287104720653	0.449033484811404	0.391424977658529	1.1471763695242	0.251308735812516	0.682271929134158
hsa-miR-760	18.3895020946868	0.324623833336814	0.28376906433616	1.14397189170789	0.252635294168262	0.682271929134158
hsa-miR-429	533.717222268385	-0.242326048005876	0.211917066032259	-1.14349472906061	0.252833241920845	0.682271929134158
hsa-miR-182-5p	14822.5718309476	-0.226443507483641	0.199369012398982	-1.13580091890347	0.256039892415804	0.682271929134158
hsa-miR-339-3p	11.2212415769202	-0.399867122146096	0.353141937899143	-1.13231275935371	0.257502967704661	0.682271929134158
hsa-miR-378a-3p	2917.92366878378	0.179571427066501	0.159182872174298	1.12808259213892	0.259285040153209	0.682271929134158
hsa-miR-10401-3p	26.4835117457436	0.404285271902076	0.359529257011621	1.12448504264288	0.260807312360152	0.682271929134158
hsa-miR-425-5p	448.767139508053	-0.159696285121082	0.14274428470016	-1.11875782246925	0.263243469752026	0.683179481023114
hsa-miR-7704	33.4313557430662	-0.375303291383899	0.339651140939143	-1.10496696800775	0.269173902454217	0.693069811830936
hsa-miR-203a-3p	4662.0376096446	0.216269782078188	0.197951228475312	1.09254074220186	0.274595492762688	0.70018606982355
hsa-miR-92a-2-5p	18.5031513774557	-0.412717574931084	0.379040003276843	-1.08884965007148	0.276220192682685	0.70018606982355
hsa-miR-30a-3p	41111.3699483875	0.142205585792624	0.131805247464966	1.07890686090038	0.28062925002925	0.705890498150498
hsa-miR-152-3p	395.025781763116	0.138138615979512	0.129694167081543	1.0651104755749	0.286825939314233	0.712667118740865
hsa-miR-625-3p	66.6515154900544	0.312112093726935	0.293553599608154	1.06322012110754	0.287682139675212	0.712667118740865
hsa-miR-574-5p	373.574495592759	-0.156485172109291	0.148201604119246	-1.05589391585384	0.291016684097697	0.713187865541982
hsa-miR-196b-5p	316.010198469178	-0.179016996955547	0.170874384916932	-1.04765261945243	0.294798684613074	0.713187865541982
hsa-miR-501-5p	7.1318708035756	-0.497729558273071	0.476364792935756	-1.04484958933604	0.296092491578207	0.713187865541982
hsa-let-7e-5p	8638.38572322244	0.131845533423426	0.126323072512891	1.04371696160234	0.296616359980763	0.713187865541982
hsa-miR-449c-5p	32.7812896470841	0.346650132549361	0.333957089399778	1.03800800627529	0.299266327696852	0.714307220123143
hsa-miR-210-3p	148.996282629807	0.180136270482093	0.175199050014583	1.0281806349241	0.303864865885905	0.720027616990515
hsa-miR-1304-3p	22.4697567468281	-0.380579424918196	0.374182653011542	-1.01709531923827	0.309108086796086	0.727182333685756
hsa-miR-766-3p	18.327355774029	-0.342932687801888	0.339925097385107	-1.00884780335408	0.31304763118549	0.731140969799792
hsa-miR-1468-5p	42.7108307575619	-0.180254538428522	0.182270778893886	-0.988938213368047	0.322693372603023	0.731140969799792
hsa-miR-378i	53.1458860164169	0.246379697145196	0.249532899629122	0.987363580158719	0.323464431829774	0.731140969799792
hsa-miR-24-3p	440.952394670433	-0.158419662523432	0.161274497054784	-0.982298289044537	0.325952917204103	0.731140969799792
hsa-miR-1262	6.51447352919381	0.435537786734903	0.443764295739255	0.981461985375258	0.326364971914302	0.731140969799792
hsa-miR-16-5p	425.341710238103	-0.176090864727508	0.181943193820551	-0.967834306026224	0.333127127593492	0.731140969799792
hsa-miR-4516	28.3535133399175	-0.305350963394261	0.316373695604358	-0.965159138186122	0.334465109974055	0.731140969799792
hsa-miR-129-5p	28.7837226682302	0.274620280037928	0.28531785021948	0.962506481198694	0.335795249120928	0.731140969799792
hsa-miR-151a-5p	851.853618204828	-0.114909077757242	0.119427076329784	-0.962169394819097	0.335964520075128	0.731140969799792
hsa-miR-339-5p	31.0147338528082	-0.272531472360353	0.283411263805917	-0.961611294838957	0.336244895708219	0.731140969799792
hsa-miR-324-5p	78.2205626007443	-0.192477606321566	0.202201535715214	-0.951909715426971	0.341142771903759	0.731140969799792
hsa-miR-320d	22.6905239236409	0.2121283608326	0.223029312994302	0.951123231223057	0.341541823005681	0.731140969799792
hsa-miR-151b	849.220152877212	-0.11332971819748	0.119797946516999	-0.946007185368568	0.344144921352729	0.731140969799792
hsa-miR-193a-5p	8.96649848293568	-0.351528783770156	0.373871109710321	-0.940240565906587	0.347094178130419	0.731140969799792
hsa-miR-92a-1-5p	78.1533237028664	-0.184233188427394	0.196524025876696	-0.937458855758365	0.348522578390996	0.731140969799792
hsa-miR-374a-5p	16.3507856656826	-0.33337539095188	0.357418858302249	-0.932730277678756	0.350959247886112	0.731140969799792
hsa-miR-708-5p	8.35244228873674	-0.412142271157329	0.44265583297894	-0.931067073901942	0.35181886929369	0.731140969799792
hsa-miR-1180-3p	372.2073021955	0.126293029976996	0.135816965303754	0.929876688781425	0.352434933902756	0.731140969799792
hsa-miR-24-2-5p	13.8103037352459	-0.354689189046919	0.382101353176752	-0.928259442417751	0.353273006814578	0.731140969799792
hsa-miR-106b-3p	344.906877232625	-0.123393386094297	0.137051371837697	-0.900344042089743	0.367937189989007	0.75453646255561
hsa-miR-187-3p	11.7692264236945	-0.344751036731709	0.383915135835616	-0.897987613802556	0.369192152932408	0.75453646255561
hsa-miR-181b-5p	2536.80837372924	0.126389425999801	0.143676936136568	0.879677903763657	0.379033822813421	0.769838882360179
hsa-miR-873-3p	10.4820279932264	0.393384779352307	0.451088683663059	0.872078581439533	0.383165509881396	0.771066152252168
hsa-miR-23b-3p	415.452014977978	-0.17800758621767	0.204629520004942	-0.86990179233852	0.384354075893283	0.771066152252168
hsa-miR-642a-5p	22.1759824192606	-0.324623209123701	0.379471643379663	-0.855461046397382	0.392295960469825	0.780311803721011
hsa-miR-25-3p	2279.54784156859	-0.111659083115554	0.130981651326605	-0.852478816572026	0.393948391424191	0.780311803721011
hsa-miR-335-3p	42.4292172822172	0.224565065897454	0.265793512413619	0.844885429513393	0.398174810358858	0.780311803721011
hsa-miR-140-5p	10.188080744826	-0.335759918544809	0.397683577418087	-0.844289122333614	0.398507863062412	0.780311803721011
hsa-miR-151a-3p	12338.2563548765	-0.125548143612722	0.150830082872826	-0.832381320897233	0.405193742045471	0.786281463343059
hsa-miR-192-5p	10488.7183421583	0.198981925804193	0.239648832274111	0.830306260689795	0.406365649250694	0.786281463343059
hsa-let-7f-5p	27263.8096712343	0.161144248490457	0.19659351576107	0.819682418652628	0.412397175205688	0.788001225298495
hsa-miR-194-3p	21.2608993207481	0.30454863066125	0.372502656885925	0.817574385125834	0.413600258761995	0.788001225298495
hsa-miR-3065-5p	47.0994168568332	0.207783400255006	0.254627620862949	0.816028518629735	0.414483824927649	0.788001225298495
hsa-miR-27b-5p	58.0625038999926	0.143564241230534	0.179116701882124	0.801512308578643	0.422835121283553	0.797669566505021
hsa-miR-374b-5p	48.5438987545846	-0.228674245600339	0.286583797569517	-0.797931521389895	0.424910229999424	0.797669566505021
hsa-miR-7706	35.9292958448226	-0.224975457098877	0.283481298272296	-0.793616575308537	0.427418679977208	0.797669566505021
hsa-miR-1269a	25.8610055841373	0.36625738428191	0.463414992684611	0.790344270391735	0.429326739158666	0.797669566505021
hsa-miR-23a-3p	170.915581568635	-0.178123337289827	0.226998940329581	-0.784687968283944	0.432636538821626	0.799277673416224
hsa-miR-30d-3p	46.2034192792877	-0.145730862623426	0.188968773443886	-0.771190181147576	0.440594213285835	0.804986228022263
hsa-miR-3622a-5p	8.14476939953134	0.401672265288312	0.520910751592025	0.771096131267608	0.440649953565703	0.804986228022263
hsa-miR-660-5p	571.509858252213	-0.14168546664851	0.187406844091667	-0.756031442369342	0.449630344344402	0.81682845889233
hsa-miR-28-3p	12204.3944304377	-0.123873065267578	0.165182258512817	-0.749917493457485	0.453304397907866	0.818953249258962
hsa-miR-205-5p	671.275329613953	0.155761316227299	0.21193253318113	0.734957082281351	0.462365632290912	0.825879999822665
hsa-miR-128-1-5p	6.69237538541185	0.279305347516116	0.384273386999787	0.726840205346489	0.467323850386117	0.825879999822665
hsa-miR-629-5p	83.0532414661306	-0.116881659636182	0.16115075923488	-0.725293881276877	0.468271758669279	0.825879999822665
hsa-miR-132-3p	94.9296233243359	0.111496431443225	0.153980573279644	0.724094144270631	0.469007939338506	0.825879999822665
hsa-miR-30b-5p	749.21012656339	0.157354948996536	0.217684197107131	0.722858852813722	0.469766605403718	0.825879999822665
hsa-miR-10b-3p	90.7045730204659	0.112763532594633	0.159139365485671	0.708583525204426	0.478582962885982	0.833059230248037
hsa-miR-7977	66.3818073688075	-0.247779025140599	0.353211576195526	-0.701503126849493	0.482989083936446	0.833059230248037
hsa-miR-324-3p	16.7529403931791	-0.252906530103449	0.361126035272115	-0.7003276014505	0.483722738223378	0.833059230248037
hsa-miR-509-3p	30.768565313829	0.236043670822688	0.337292600061799	0.69981870571557	0.48404053133678	0.833059230248037
hsa-miR-130b-3p	34.2514631471972	-0.151666074388479	0.219170184134906	-0.692001400587975	0.48893644942886	0.837079680435797
hsa-let-7d-3p	314.49876086375	-0.109576915928205	0.161546427669591	-0.678299839302675	0.497581600551446	0.84443400066291
hsa-miR-888-5p	14.5550485191178	-0.328267832750186	0.48487571159118	-0.677014387198184	0.498396826079332	0.84443400066291
hsa-let-7a-5p	65597.4617989764	0.119190132814592	0.177925708033117	0.669887078894793	0.502929777213493	0.844970179795313
hsa-miR-365b-3p	7.63671045374386	-0.311668024308697	0.469131145603306	-0.664351593855253	0.50646530654398	0.844970179795313
hsa-miR-365a-3p	7.63671045374386	-0.311668024308697	0.469131145603306	-0.664351593855253	0.50646530654398	0.844970179795313
hsa-miR-455-3p	19.0126177506342	0.188610335638142	0.29080775233781	0.648573960363501	0.516613791119489	0.849454435247873
hsa-miR-4510	12.1252755952903	-0.144916390897821	0.22362244102579	-0.648040466033141	0.516958777852955	0.849454435247873
hsa-miR-25-5p	15.445846555255	-0.23209497063286	0.359851181822884	-0.64497487393857	0.518943468518123	0.849454435247873
hsa-miR-361-5p	192.433042609296	-0.102863890007905	0.159714513978211	-0.64404848028989	0.519543997093501	0.849454435247873
hsa-miR-92b-3p	3385.95991350295	0.152021023578592	0.238084455381281	0.638517215813766	0.523137050952994	0.851073709759348
hsa-miR-320c	40.1156018997599	0.121537834664495	0.193947060543875	0.62665468774661	0.530885612095631	0.859403936412234
hsa-miR-934	7.66457701861369	-0.231865783410544	0.391968192446194	-0.591542344197669	0.554157091981627	0.89265699053198
hsa-miR-181c-5p	612.666290815896	0.0996355454533357	0.172275469669648	0.57835016003378	0.56302773567683	0.894409953730103
hsa-miR-4454	82.5845966512455	-0.180328549632252	0.312409165520726	-0.577219139303032	0.56379142943344	0.894409953730103
hsa-miR-221-3p	6301.94901981215	-0.0864999885464552	0.151522722901292	-0.570871397307219	0.568086820896214	0.894409953730103
hsa-miR-103a-3p	4405.42459942895	-0.0546925558737539	0.0964377857395766	-0.56712786854571	0.570627310061038	0.894409953730103
hsa-miR-140-3p	713.487219674355	-0.0713131204774095	0.125897355033751	-0.566438591647073	0.571095666718399	0.894409953730103
hsa-miR-769-3p	20.7697893643779	0.15682605187345	0.279229252940432	0.56163904828018	0.57436197009367	0.894409953730103
hsa-miR-224-5p	15.763434636762	0.205928814648058	0.366685363994842	0.561595402675942	0.574391713404653	0.894409953730103
hsa-miR-185-5p	15.1509442691037	-0.190978707849305	0.349960504528394	-0.545715031776707	0.585261837558218	0.903511610287678
hsa-miR-27b-3p	3019.20305927072	-0.0640492365311506	0.117524470007839	-0.544986389020757	0.585762878840941	0.903511610287678
hsa-miR-181a-2-3p	913.862999196619	0.0816437815259256	0.150969601053572	0.540796166620021	0.588648085336801	0.90369917326354
hsa-let-7i-5p	8588.60830634589	0.0626882368959026	0.118389034354251	0.529510501017542	0.596451361798035	0.905971334178413
hsa-miR-93-5p	1029.72163437455	-0.0588583597945576	0.111238178958386	-0.529120130747341	0.59672211751216	0.905971334178413
hsa-miR-98-5p	2104.16140416536	0.0929827846711834	0.179297132491911	0.518596049913841	0.604042464236553	0.905971334178413
hsa-miR-331-3p	8.60713074742731	-0.20690455893174	0.401389397298338	-0.515470912596017	0.606223990521993	0.905971334178413
hsa-miR-29b-1-5p	6.54171861700573	-0.182808726935099	0.355088112817221	-0.514826377838218	0.606674350998997	0.905971334178413
hsa-miR-330-3p	46.3905425721979	0.096786943966686	0.188484946655748	0.513499596036489	0.607601893295275	0.905971334178413
hsa-miR-2116-3p	11.6313370249107	0.169939873200668	0.332722296493042	0.510755891600494	0.609521998529819	0.905971334178413
hsa-miR-30c-5p	6429.05017472078	0.0917330029057393	0.18142725704733	0.50561863966123	0.613124393801856	0.907202157344828
hsa-miR-423-3p	3174.10367791877	-0.0655954906651216	0.131840821170492	-0.497535513528818	0.618811465771032	0.91149256444652
hsa-miR-200c-3p	12812.2497855351	0.0664793164680962	0.135669082006562	0.490010807804247	0.624126250985351	0.915198583283452
hsa-miR-3605-5p	8.56044847028512	0.183733497421778	0.380981172428567	0.482263982365762	0.629618430054976	0.916415818359454
hsa-miR-146b-5p	3921.81996244755	-0.094894840071035	0.197312452418741	-0.480936904426321	0.630561342907881	0.916415818359454
hsa-miR-26b-3p	12.4463440321714	0.157204725866897	0.341915844539152	0.459776077586531	0.645676955937709	0.92962035007262
hsa-miR-125b-2-3p	1524.1328787682	-0.0729478530995915	0.158665026632684	-0.459760128919077	0.645688404802423	0.92962035007262
hsa-miR-452-5p	13.3503881829501	0.141791520392171	0.310743200581018	0.45629806260299	0.648175656931368	0.92962035007262
hsa-miR-10527-5p	31.0482149054334	0.122817609958063	0.272172874596124	0.45124853143544	0.651810435170594	0.930368143150336
hsa-miR-1226-5p	15.9091405965737	0.142124537149936	0.320116730850468	0.443977222847265	0.657059051657525	0.930368143150336
hsa-miR-7-5p	60.9658115203179	-0.109733799747748	0.24758757454753	-0.443212063239797	0.657612354215695	0.930368143150336
hsa-miR-193b-5p	26.0657857766497	-0.106243069972558	0.247532365195274	-0.4292088022055	0.667771277842328	0.930368143150336
hsa-miR-340-5p	153.355595721125	0.074174622648159	0.173192786558658	0.428277782937785	0.668448892100442	0.930368143150336
hsa-miR-449a	20.5307103579848	0.155543507443981	0.365741918845118	0.42528214412811	0.670631008592613	0.930368143150336
hsa-miR-146b-3p	29.5405627843013	0.109671513508339	0.260829254708822	0.420472441370779	0.67414035755289	0.930368143150336
hsa-miR-378c	17.7482568835358	-0.111624689296896	0.266507724410843	-0.418842228845936	0.675331440349268	0.930368143150336
hsa-miR-6863	12.595308141685	0.260960003302492	0.629547590315979	0.414519898601331	0.678493397270955	0.930368143150336
hsa-miR-26a-5p	72474.5763367166	0.0421795046766127	0.104988403354872	0.401753939756961	0.687865123219099	0.930368143150336
hsa-miR-501-3p	47.214008850453	0.0823678482335173	0.205433032619472	0.400947438604429	0.688458822401046	0.930368143150336
hsa-miR-27a-5p	11.3216263659733	-0.165438876907861	0.414370721882546	-0.399253297038575	0.68970657567901	0.930368143150336
hsa-miR-219a-1-3p	6.60641220100263	0.192044784104082	0.481262277007088	0.399043916964332	0.689860845010103	0.930368143150336
hsa-miR-181d-5p	314.231759792962	0.0811374766822533	0.204168040765921	0.397405374405671	0.691068552929854	0.930368143150336
hsa-miR-190a-5p	31.1390691966813	-0.109729762331505	0.276404024575061	-0.396990465316853	0.691374491698874	0.930368143150336
hsa-let-7c-5p	31602.10462519	-0.0546308874298504	0.14384531382735	-0.379789135817249	0.704101947540667	0.943612036253271
hsa-miR-16-2-3p	18.8464099934804	-0.120116569374968	0.325013087876325	-0.369574561319436	0.711699508270807	0.949900976345117
hsa-miR-454-3p	21.9303398436115	-0.116062920681909	0.323106991553253	-0.359208942288642	0.719438787479625	0.953071020366677
hsa-miR-194-5p	82.6042931918653	-0.1032408160698	0.287909796510736	-0.358587367713797	0.719903798258622	0.953071020366677
hsa-miR-548az-5p	8.30592068067469	-0.163273088747664	0.463731520347762	-0.352085380405504	0.72477423205725	0.953307627880496
hsa-miR-589-5p	38.7233640357872	0.0866215069227103	0.24708966912208	0.350567092628681	0.725913147835607	0.953307627880496
hsa-miR-15b-5p	10.0140319858732	-0.135110644521405	0.398113048170584	-0.339377584186875	0.734325302864836	0.958505425012409
hsa-miR-598-3p	181.648975894091	0.06477884555606	0.191932423200198	0.337508610978623	0.735733521951421	0.958505425012409
hsa-miR-200a-3p	18718.350463073	0.0338315237053908	0.102917097604178	0.328725979384959	0.742362815949398	0.958628328968998
hsa-let-7b-3p	36.7663327689753	0.0836526000971235	0.258537744811595	0.323560492716775	0.746270802415356	0.958628328968998
hsa-miR-500a-3p	323.245594081553	0.043599265285372	0.135473291517371	0.321829231408182	0.74758206800715	0.958628328968998
hsa-miR-1260b	207.719806710503	-0.0823789251626347	0.258583355720198	-0.318577833183407	0.750046664816225	0.958628328968998
hsa-miR-3913-5p	9.13079915736034	-0.111011663954835	0.352518248189889	-0.314910403999958	0.752829681970465	0.958628328968998
hsa-miR-4446-3p	38.5075182991337	0.095053115271402	0.30258539355655	0.314136495995923	0.753417371697347	0.958628328968998
hsa-miR-1270	38.4637507329249	0.0690783812601119	0.224253664782498	0.308036799876205	0.758054330632014	0.960789791149879
hsa-let-7g-5p	2488.35213178011	0.0538529373662943	0.186049707791198	0.289454565694524	0.772233543722949	0.972072068370501
hsa-let-7a-3p	34.4738617544952	-0.101663676480086	0.352350486860946	-0.288529973055513	0.772941090397957	0.972072068370501
hsa-miR-381-3p	8.03556189337377	0.125610599235522	0.443143714186244	0.283453415256457	0.776829287071651	0.972072068370501
hsa-miR-1303	9.64353378812647	-0.10740648487626	0.382471414596067	-0.280822254362967	0.778846733679117	0.972072068370501
hsa-miR-664b-5p	7.12583960143303	-0.111849509109956	0.405679634638526	-0.2757089574132	0.782771615181909	0.973255962602602
hsa-miR-424-3p	120.172837506797	0.0558313646510384	0.206153412127376	0.270824353935709	0.786526127891284	0.974219862956249
hsa-miR-138-1-3p	21.0460081656985	0.089732259486457	0.343788397698329	0.261010144865901	0.794084683892108	0.97492042155737
hsa-miR-584-5p	162.318978479249	0.0591269729531643	0.234370482283576	0.252279947445019	0.800824686586346	0.97492042155737
hsa-miR-1269b	5.96798450299462	0.290451797613864	1.17229155625237	0.247764130061971	0.804316909769201	0.97492042155737
hsa-miR-21-3p	109.33790784117	0.0518694365953191	0.210543180160985	0.246360088964452	0.805403498630553	0.97492042155737
hsa-miR-9-5p	685.633462968651	0.050594804092676	0.206343592600569	0.245196875052065	0.806303995898268	0.97492042155737
hsa-miR-206	38.2624863468475	0.0828488793456664	0.339212712151238	0.244238722128811	0.807045939034011	0.97492042155737
hsa-miR-502-3p	30.7320380609412	-0.0711627131655975	0.292782509121788	-0.243056572535882	0.807961572605649	0.97492042155737
hsa-miR-1307-3p	2026.27230004284	-0.0485347999667006	0.209436649869415	-0.231739764730587	0.816740144180522	0.976404701997154
hsa-miR-10b-5p	770374.213611705	-0.0543659114414918	0.234635726487313	-0.231703467563928	0.816768337946204	0.976404701997154
hsa-miR-1260a	190.563982788367	-0.0610515601492977	0.265527342879544	-0.229925699881664	0.818149505648991	0.976404701997154
hsa-miR-125a-5p	1365.21270077012	0.0295813087066182	0.131108287989436	0.225625009373944	0.821493087703075	0.976829962468748
hsa-miR-509-3-5p	8.10575823056692	0.110059765921216	0.51814396700528	0.212411555339203	0.831785971604412	0.978969302147125
hsa-miR-505-5p	5.15128956574048	0.10596721614634	0.505994273517056	0.209423745865315	0.834117457215578	0.978969302147125
hsa-miR-296-3p	16.6610903007856	0.0614275667910932	0.294000913422924	0.208936652869268	0.834497690709544	0.978969302147125
hsa-miR-328-3p	461.784998400649	-0.0317533634990589	0.15269652269941	-0.207950796375153	0.83526738623562	0.978969302147125
hsa-miR-107	928.53478774631	0.0197195984986813	0.0975736618263573	0.202099604848021	0.839838856777389	0.980811807736451
hsa-miR-99b-3p	203.282796706094	-0.0284030089252357	0.143299811121946	-0.198206883197252	0.842883202311876	0.980864082405635
hsa-miR-6724-5p	9.80058689604014	-0.0650216819217198	0.344903936345845	-0.188521136089675	0.850468148354421	0.983638533966438
hsa-miR-30e-3p	4971.77240635371	-0.0248444220572695	0.132801499426228	-0.187079379107995	0.851598395804845	0.983638533966438
hsa-miR-1843	69.4656702343606	-0.037528323144602	0.214268465660225	-0.175146272826317	0.860964699717322	0.983638533966438
hsa-miR-31-5p	1555.70747614099	-0.0310083859764549	0.179269905075881	-0.172970393236554	0.862674699590398	0.983638533966438
hsa-miR-184	138.036386761859	0.0523231435738336	0.308460578666577	0.169626679039564	0.865303739760109	0.983638533966438
hsa-miR-374a-3p	84.9287193090466	0.0273746490891088	0.161473656880282	0.16953012409575	0.86537967967561	0.983638533966438
hsa-let-7f-2-3p	8.29456525500091	0.0823013487492829	0.48892922189031	0.168329780803625	0.866323846429157	0.983638533966438
hsa-miR-664a-5p	45.4077993115292	0.0342878444097577	0.214979488479338	0.159493562163969	0.873280030044996	0.983777383530334
hsa-miR-423-5p	4036.89979810517	0.0267366796757995	0.17003644404947	0.157240877538117	0.875055013363858	0.983777383530334
hsa-miR-30c-2-3p	1509.43085968543	0.0206041664643939	0.136971335121986	0.150426849866389	0.880427859151296	0.983777383530334
hsa-miR-2110	16.798319696801	-0.0329065050258747	0.23286862482642	-0.141309311421422	0.887625593978279	0.983777383530334
hsa-miR-20a-5p	37.8794389714031	-0.0374139772429735	0.265708563944264	-0.14080832280145	0.888021367933594	0.983777383530334
hsa-miR-708-3p	5.68802162863275	-0.0727773793673947	0.530929509509984	-0.137075408437108	0.890971190189912	0.983777383530334
hsa-miR-92a-3p	38711.68271924	0.0164949961341748	0.124028909588983	0.132993156102373	0.894198793058888	0.983777383530334
hsa-miR-10a-5p	135156.88164885	0.0218483239155859	0.164380539376048	0.132913080821594	0.894262121693043	0.983777383530334
hsa-miR-301a-3p	19.0241585643282	-0.0351406175583049	0.265659250894001	-0.132277033229782	0.894765172562272	0.983777383530334
hsa-miR-191-5p	7995.12498419993	0.0150083561117442	0.115409221116085	0.130044687648034	0.896531071229479	0.983777383530334
hsa-miR-532-3p	42.0418917941079	-0.0285100241637656	0.240014591123665	-0.118784545682375	0.905446052749154	0.984408406624744
hsa-miR-30a-5p	233679.862170629	-0.0177134425400774	0.151361541143569	-0.117027366438321	0.906838367199113	0.984408406624744
hsa-miR-542-3p	20.4127999398202	0.0326970413366836	0.285051668351836	0.114705665557888	0.908678423107572	0.984408406624744
hsa-miR-106b-5p	11.056688990417	0.0505724160117547	0.451024163558777	0.112127952552955	0.910721954245378	0.984408406624744
hsa-miR-3065-3p	27.3727547664786	0.0367906438106466	0.343117563032844	0.107224601053502	0.914610799117776	0.984408406624744
hsa-miR-455-5p	19.5270486888667	0.0313071764807176	0.293905021764723	0.106521407129204	0.915168671602209	0.984408406624744
hsa-miR-3127-5p	16.3572041283198	0.0281283190650402	0.305255592982291	0.0921467770343917	0.926581423818118	0.991310083037714
hsa-miR-26b-5p	10641.144440732	0.0159758898997961	0.190692643632574	0.0837782181602051	0.933232766514872	0.991310083037714
hsa-miR-421	150.630022988325	-0.00911304375683369	0.144651570912827	-0.0629999639777546	0.949766533007266	0.991310083037714
hsa-miR-29b-3p	29.0062748470293	0.0119488794798728	0.190088257338436	0.0628596402911876	0.949878273635622	0.991310083037714
hsa-miR-454-5p	12.2884828998076	0.0180009501842088	0.324293423064296	0.0555082184958154	0.955733582633801	0.991310083037714
hsa-miR-22-3p	6336.94297144939	-0.00636815729285063	0.11740822733487	-0.0542394467355979	0.956744392974105	0.991310083037714
hsa-miR-10a-3p	166.907543953056	0.0118088755002726	0.238785997824871	0.0494538021820417	0.960557652638011	0.991310083037714
hsa-miR-548l	7.47434804115131	-0.02055291058431	0.421605415456897	-0.0487491617299	0.961119197026639	0.991310083037714
hsa-miR-335-5p	20.3762012792431	-0.017795633683362	0.366742307079561	-0.0485235363900937	0.961299007205608	0.991310083037714
hsa-miR-4728-3p	34.7266667771227	0.0139966221370996	0.353169120339331	0.0396315004087883	0.968386913465337	0.991310083037714
hsa-miR-1275	8.19421657993205	-0.0186412378595441	0.501419239419012	-0.0371769497340059	0.970343917351929	0.991310083037714
hsa-miR-10399-3p	46.9369676695202	0.00949558173310175	0.266295019499664	0.0356581274067491	0.97155495879075	0.991310083037714
hsa-miR-939-5p	8.3696388554033	0.0129892592935352	0.371232052356392	0.0349895953517107	0.972088037500985	0.991310083037714
hsa-miR-744-5p	578.558316924604	0.00594409017417719	0.1701669864084	0.0349309246149039	0.97213482137722	0.991310083037714
hsa-miR-34a-5p	54.7179838168007	0.00796970972084016	0.238590946211516	0.0334032361553855	0.973353029025495	0.991310083037714
hsa-miR-7-1-3p	9.2849170478633	0.0138608189204922	0.439882979213852	0.0315102415311999	0.97486262464097	0.991310083037714
hsa-miR-99b-5p	8074.33739506591	0.00448735176892375	0.16133528000289	0.0278138282515973	0.9778106368801	0.991310083037714
hsa-miR-141-3p	11992.342378176	-0.00395449749954402	0.151555787510036	-0.0260926855022423	0.979183411201582	0.991310083037714
hsa-miR-32-3p	14.0869762434533	-0.0107230255327948	0.410970012874569	-0.0260919901619867	0.979183965814011	0.991310083037714
hsa-miR-4286	51.9164580103482	-0.006137728611425	0.356120730828025	-0.0172349657857716	0.986249167664082	0.994170487394089
hsa-miR-3615	112.124586798548	-0.00317355543943441	0.212596373590422	-0.0149276085280195	0.98808993395437	0.994170487394089
hsa-miR-17-3p	9.32482634551804	-0.00347909908302849	0.407108757906757	-0.008545871380702	0.993181464161957	0.996228033070429
hsa-miR-125b-1-3p	18.6359205652151	-0.00146590137902385	0.360142623820244	-0.00407033570054601	0.996752350954895	0.996752350954895

## Sheet: Grade 3 vs grade 2
	baseMean	log2FoldChange	lfcSE	stat	pvalue	padj
hsa-miR-320a-3p	9568.48037738438	-0.467969912583001	0.115948535582865	-4.03601399733554	5.4366973935219e-05	0.0174517986332053
hsa-miR-186-5p	1313.68388655819	0.355401581339978	0.0950645740067955	3.73852810106289	0.000185100805454731	0.0219321769984333
hsa-miR-30e-5p	3386.26500934263	0.335324634395004	0.0903156779795951	3.71280647941062	0.000204973616807787	0.0219321769984333
hsa-miR-577	87.4951378249339	0.471526658330824	0.151104033963334	3.12054315138432	0.00180517847710959	0.144865572788044
hsa-miR-125a-3p	114.166543076556	-0.379716749858311	0.134515766010064	-2.82284196954208	0.00476000279330514	0.235440755802722
hsa-miR-99a-3p	34.3685354723831	0.455872191888481	0.162104620866154	2.81220972883237	0.00492024101815078	0.235440755802722
hsa-miR-891a-5p	390.387805900027	1.13316775025844	0.410153961596749	2.76278631040636	0.00573102735090424	0.235440755802722
hsa-miR-23a-3p	124.547791242941	-0.389382905706583	0.141332428579993	-2.75508536589106	0.00586768238760677	0.235440755802722
hsa-miR-204-3p	192.945325690067	-0.449869215871773	0.170578251668929	-2.63731871718859	0.00835642770513344	0.264229500403409
hsa-miR-203a-3p	3788.20426493837	-0.46178974760782	0.179602395751216	-2.57117810526029	0.0101353187652798	0.264229500403409
hsa-miR-374a-3p	83.9551123852101	0.312650577318217	0.121814562987796	2.56661083576305	0.0102697798648665	0.264229500403409
hsa-miR-183-5p	719.717845562891	0.351711588023782	0.137232862659712	2.56288166848126	0.0103807421588131	0.264229500403409
hsa-miR-582-3p	32.0122973004465	0.479469223375947	0.188621602942221	2.54196346493153	0.0110231695195863	0.264229500403409
hsa-miR-1290	16.699505558489	-0.835954188337878	0.336935497574072	-2.48105110431144	0.0130995590709027	0.264229500403409
hsa-miR-23b-3p	309.33950320864	-0.321069621005171	0.129856798570458	-2.4724898853175	0.0134175510470398	0.264229500403409
hsa-miR-15a-5p	11.6150900442037	0.825890207605689	0.337593767517017	2.44640241340965	0.0144289852445314	0.264229500403409
hsa-miR-888-5p	19.3617028107408	1.29600180397883	0.530059852502356	2.44501030942174	0.0144848001406077	0.264229500403409
hsa-miR-141-5p	14.5345980995207	0.63115091401513	0.259004808858954	2.43683087119373	0.0148166074992566	0.264229500403409
hsa-miR-365a-5p	12.2439594735641	-0.886345223631894	0.369171329731415	-2.40090481640799	0.0163545899481334	0.276306493334254
hsa-miR-30d-3p	44.3651124064828	0.39234380788122	0.1656006047605	2.36921724077426	0.0178257796554874	0.286103763470573
hsa-miR-210-3p	123.199915770253	-0.371480711873718	0.159149207475008	-2.33416626929829	0.0195870173745179	0.299401551296202
hsa-miR-92a-1-5p	56.6217436838783	-0.401962998985047	0.180000206227794	-2.23312521362534	0.0255406883247328	0.357631979946849
hsa-miR-374b-3p	10.9894364976059	0.737091736965018	0.330591309063271	2.22961619606263	0.025772933698473	0.357631979946849
hsa-miR-378i	43.8133601204374	-0.438803201706963	0.198077620575234	-2.2153093339502	0.0267388396221943	0.357631979946849
hsa-let-7b-5p	99210.952153774	-0.197789304067742	0.0916206003099363	-2.15878637990425	0.0308667436316166	0.396328988229957
hsa-miR-1246	30.7869563591878	-0.683017804745889	0.319925691756877	-2.13492639804914	0.0327670226553422	0.404546702783263
hsa-miR-218-5p	33.481206688287	0.647934620522574	0.315775234440078	2.051885486433	0.0401807926742101	0.466522903885742
hsa-miR-103a-3p	3598.5246191447	-0.160072376479032	0.0786398121589847	-2.03551320996821	0.0417992607321579	0.466522903885742
hsa-miR-892a	6.97538715464792	1.14970817015259	0.565782761986744	2.03206645270597	0.0421469290114845	0.466522903885742
hsa-miR-30d-5p	33202.1288376548	0.179868711101413	0.0899253433756212	2.00020043682341	0.045478624678448	0.486621284059394
hsa-miR-1307-3p	1572.99940587389	-0.33271318544528	0.170090585546352	-1.9560940682082	0.0504540738035769	0.522443796482199
hsa-miR-574-5p	284.54062830541	-0.279128662202435	0.14548653390698	-1.91858761568203	0.0550365441351514	0.527187072990178
hsa-miR-181b-5p	2168.51375491889	-0.204795016914771	0.106886440348836	-1.91600558729807	0.0553643845093955	0.527187072990178
hsa-miR-27a-3p	46.0372590256097	0.37695867112867	0.197444637493988	1.90918667588603	0.0562380145021695	0.527187072990178
hsa-miR-21-3p	115.238305525022	0.4479392274233	0.23580318479729	1.89963179593344	0.0574814565565615	0.527187072990178
hsa-miR-653-5p	32.2091307802842	0.600178426039946	0.318187928876778	1.8862388279738	0.0592627783974114	0.528426440710252
hsa-miR-1260a	144.813303890112	-0.39497690543195	0.212388790564381	-1.85968809550813	0.0629296672566208	0.545957383496629
hsa-miR-3158-3p	17.0272731101696	-0.625123840558974	0.341680259693136	-1.82955796486575	0.0673160642083799	0.56864359502342
hsa-miR-181c-3p	27.5422601007908	0.559637292759266	0.311752873356576	1.79513114581358	0.0726328074785059	0.57053786693153
hsa-miR-766-3p	18.6468191815782	0.651030663329287	0.363246762626532	1.79225455065827	0.0730922000090388	0.57053786693153
hsa-miR-1468-5p	39.9222826633861	0.326312068459337	0.182133202621729	1.79161220338859	0.0731951069554996	0.57053786693153
hsa-miR-141-3p	11494.5161460129	0.256582625934696	0.144176795498426	1.77963884581897	0.0751350845845875	0.57053786693153
hsa-miR-181c-5p	606.414857170808	0.252228757059451	0.143047607438615	1.76325044211374	0.0778582596507276	0.57053786693153
hsa-miR-193b-5p	18.9983491743281	-0.440358199721921	0.250295249327316	-1.75935500536032	0.0785172292606613	0.57053786693153
hsa-miR-874-3p	59.2649194064429	0.339541282212754	0.196597904693184	1.72708494906215	0.084152408246182	0.57053786693153
hsa-miR-138-1-3p	16.0308652214931	-0.549211802128889	0.31951321064862	-1.7189017036697	0.0856322719008258	0.57053786693153
hsa-miR-320b	1543.21345188314	-0.330068638171265	0.193804080955102	-1.70310468461049	0.0885484794245025	0.57053786693153
hsa-miR-155-5p	409.539901095714	-0.575115830888485	0.338084326273462	-1.70110172579636	0.0889238869149759	0.57053786693153
hsa-miR-99b-3p	164.756271417747	-0.217902014164457	0.128224192204495	-1.69938301359655	0.0892470403981801	0.57053786693153
hsa-miR-1260b	158.240828586064	-0.363015356685267	0.214550649254502	-1.69197976303793	0.0906498322252104	0.57053786693153
hsa-miR-25-3p	1812.77618910827	-0.183628813258009	0.108939167133044	-1.68560874927333	0.0918711829080188	0.57053786693153
hsa-miR-1843	54.6352955633977	-0.292251800905694	0.173675159217601	-1.68274957813354	0.0924235796898428	0.57053786693153
hsa-let-7e-5p	7454.46386029912	-0.179690847384997	0.10775054951342	-1.66765597202469	0.095384040223684	0.577703337958539
hsa-miR-148a-3p	12520.9912621234	0.195947034999322	0.118266822052747	1.65682168167105	0.0975555321359576	0.579913441030415
hsa-miR-340-5p	148.646084376265	0.217078678547376	0.135246409738782	1.60506056291362	0.108480477162559	0.622355168709441
hsa-miR-877-5p	13.1313177546864	0.611544016207851	0.383663072925375	1.59396110640755	0.110944746467939	0.622355168709441
hsa-miR-30a-5p	218098.827216718	0.193225529296978	0.121512253821582	1.59017319834008	0.111795770051214	0.622355168709441
hsa-miR-182-5p	13182.2139717472	0.255902899981405	0.161936989735928	1.58026217727468	0.114046837797258	0.622355168709441
hsa-miR-126-5p	12.9597240737767	0.521538170944045	0.330345023384968	1.5787680577112	0.114389267769025	0.622355168709441
hsa-miR-200a-3p	17495.8194961969	0.152659305679599	0.0980162974349715	1.55748900616125	0.119354428751089	0.638546193818329
hsa-miR-10a-5p	127386.308907683	0.183858407227322	0.120000619706933	1.53214548121787	0.125486538528209	0.648096119451441
hsa-miR-200c-3p	10827.6675066166	-0.178762752507361	0.117132550137165	-1.52615777849987	0.126970575580178	0.648096119451441
hsa-miR-532-5p	2720.71183615946	0.159839016502679	0.104795202358709	1.525251279687	0.127196434658694	0.648096119451441
hsa-miR-181a-3p	55.7092242323833	-0.316105406988105	0.21546203947653	-1.46710486801336	0.142347530094371	0.70033579433444
hsa-miR-107	783.641015802601	-0.133037697178358	0.090896512177807	-1.46361718388178	0.143298574716744	0.70033579433444
hsa-miR-9-5p	667.347430933581	0.25330782343394	0.174544730457398	1.45124875881467	0.146710604092061	0.70033579433444
hsa-miR-338-3p	6.10312047035888	0.659308421662471	0.457001716924729	1.44268259230865	0.1491099051647	0.70033579433444
hsa-miR-3127-5p	12.2881226457348	-0.526589223878885	0.366114762484818	-1.43831737432527	0.150344024376594	0.70033579433444
hsa-miR-92b-5p	53.6452876691625	-0.300139031744216	0.209155614263054	-1.43500346764172	0.151286109458458	0.70033579433444
hsa-miR-625-3p	58.5355505456588	-0.300249243382609	0.209966645385842	-1.42998542854681	0.152721201256731	0.70033579433444
hsa-miR-6724-5p	7.19956280883275	-0.519755385709949	0.366840280989495	-1.41684382180711	0.156528594312277	0.707685616538605
hsa-miR-146a-5p	771.649636080368	-0.370955362788437	0.267560660039718	-1.38643462283794	0.165614230410634	0.724105349800014
hsa-miR-1299	116.34391991883	-0.792121853089605	0.571888486898658	-1.38509844355369	0.166022367782485	0.724105349800014
hsa-miR-342-5p	41.4265344732462	-0.267698540935363	0.194004074774578	-1.37986040368695	0.167629630196634	0.724105349800014
hsa-miR-760	15.8205391662691	-0.3851386158889	0.281240506120284	-1.36942797181634	0.17086553559037	0.724105349800014
hsa-miR-26a-5p	67177.0202352029	0.12408209266662	0.0907302277188646	1.36759375333102	0.171439272849848	0.724105349800014
hsa-miR-184	141.051123313697	0.370819724594285	0.272991274340993	1.35835742548714	0.174350296690573	0.726836951138622
hsa-miR-206	30.7256431602013	-0.382000711805382	0.294234271664953	-1.29828761837904	0.194188519468186	0.774686559748623
hsa-miR-31-5p	1267.24359676871	-0.193480022448152	0.14912530834109	-1.29743250559195	0.194482414207275	0.774686559748623
hsa-miR-1307-5p	41.6454983180842	0.270722792377756	0.210841011014573	1.28401391681357	0.199137086026753	0.774686559748623
hsa-miR-339-5p	22.3544249563137	-0.329547293845201	0.258221599722975	-1.27621893055711	0.201878138537514	0.774686559748623
hsa-miR-19a-3p	7.9725625053057	0.407660442675935	0.319633350726181	1.27540021011501	0.202167624359031	0.774686559748623
hsa-miR-598-3p	173.876840031305	0.183006282252127	0.143853729544364	1.27216918763088	0.203313012805801	0.774686559748623
hsa-miR-509-3p	25.1686831265719	-0.432021242383556	0.340634071083377	-1.26828546836059	0.20469602458506	0.774686559748623
hsa-miR-744-5p	480.763383300823	-0.18008943681811	0.142132122552579	-1.26705654980626	0.205135070338421	0.774686559748623
hsa-let-7d-3p	283.184066762577	0.175474023307234	0.141250993979684	1.24228522832535	0.214131343509418	0.78095334089209
hsa-miR-363-3p	465.140132627717	0.244969517617349	0.201201794701872	1.21753147371438	0.223402069000094	0.78095334089209
hsa-miR-22-3p	5764.15636726131	0.112051557925027	0.0925271825742205	1.21101231884096	0.225890683463915	0.78095334089209
hsa-miR-532-3p	33.3080341197712	-0.263138771745779	0.217346687028581	-1.21068683099447	0.226015451390683	0.78095334089209
hsa-miR-345-5p	319.98172937509	0.144471221753004	0.120177735053878	1.20214631843606	0.229306843405781	0.78095334089209
hsa-miR-30e-3p	4523.79276762883	0.135331348018468	0.113435182737239	1.19302798966656	0.232858411398871	0.78095334089209
hsa-miR-509-3-5p	9.08195012769346	0.556086420492329	0.466908185852507	1.19099736809496	0.233654618098025	0.78095334089209
hsa-miR-320d	19.4196546971859	-0.317663253792676	0.267020608359516	-1.18965819059544	0.234180764479356	0.78095334089209
hsa-miR-3605-3p	28.9375818574587	-0.215767171020263	0.181549610514332	-1.18847498713433	0.234646328599418	0.78095334089209
hsa-miR-27b-5p	49.5286912923108	-0.225690936414546	0.190405910012009	-1.18531476465364	0.23589301795795	0.78095334089209
hsa-miR-200a-5p	221.418314685919	-0.127756297085184	0.10791325781385	-1.18387953133213	0.236460753768824	0.78095334089209
hsa-miR-146b-5p	3536.61795135426	0.171942435479379	0.145635962878381	1.18063170717638	0.237749062025968	0.78095334089209
hsa-miR-148b-3p	258.567526164809	0.116687418803072	0.0992139736417709	1.17611879173786	0.239547409631189	0.78095334089209
hsa-miR-1287-5p	13.5952582075409	-0.387504193971508	0.330394517568483	-1.17285297838269	0.240854768686346	0.78095334089209
hsa-miR-378a-3p	2541.46173531631	-0.194434658463798	0.168312947321287	-1.15519727720439	0.248009649482049	0.790188959956135
hsa-miR-24-2-5p	12.3438746916307	0.363455309102968	0.317552917613063	1.14455036922645	0.252395461475057	0.790188959956135
hsa-miR-449c-5p	28.8855035391411	-0.321868038402521	0.28129084061814	-1.14425353379873	0.252518507516375	0.790188959956135
hsa-miR-125b-2-3p	1370.67964353564	0.139295695631227	0.122044320962212	1.14135335862417	0.253722905732445	0.790188959956135
hsa-miR-205-5p	574.394826230828	-0.228890557335674	0.201745927329988	-1.13454858972834	0.256564504048361	0.790188959956135
hsa-miR-210-5p	6.41345147925681	0.417343666475781	0.36932819603514	1.13000759475205	0.258473024284717	0.790188959956135
hsa-miR-27b-3p	2684.1699064666	0.107731422899513	0.096582318225194	1.1154362918513	0.264663504795692	0.801480990937897
hsa-miR-106b-3p	278.238840517225	-0.130424456462279	0.117597294923733	-1.10907701190631	0.267396960875437	0.801884102343687
hsa-miR-181d-5p	264.431230093802	-0.19944868281371	0.180735364517769	-1.10353988189236	0.269792782096941	0.801884102343687
hsa-let-7a-3p	33.0462697750822	0.34347323397463	0.316521917326686	1.08514834257157	0.277855959143005	0.817985579651469
hsa-miR-130a-3p	192.789581464942	0.111530675809537	0.103304451491253	1.07963087940097	0.280306584927295	0.817985579651469
hsa-let-7d-5p	2895.11639307307	-0.133855561550919	0.124657998307663	-1.0737823755244	0.282920230909314	0.818174721818827
hsa-miR-152-3p	346.265165588977	-0.126925683776241	0.119553308940617	-1.06166600406925	0.288387337856839	0.822649077385833
hsa-miR-32-3p	14.1068173540954	0.347875862227416	0.330644181711837	1.05211548083612	0.292746570371565	0.822649077385833
hsa-miR-187-3p	10.5230106727527	0.403636644812741	0.384468609788752	1.04985591680559	0.293784362069113	0.822649077385833
hsa-miR-151a-3p	10769.3208457444	0.106860284910417	0.10198279714639	1.04782657370169	0.29471851682047	0.822649077385833
hsa-miR-10b-5p	698387.268221784	0.146415081343436	0.142722158504168	1.02587490882967	0.304950551047103	0.843871783501035
hsa-miR-1270	32.1614396900779	-0.237691464234687	0.237589915883612	-1.00042741018993	0.317103710559346	0.863744744188061
hsa-miR-194-3p	18.0972385054061	-0.382636470085234	0.38361799042378	-0.997441412126002	0.318550298614773	0.863744744188061
hsa-miR-10401-3p	23.4666082465953	-0.35412522798671	0.356249237302051	-0.994037855824124	0.320204437876571	0.863744744188061
hsa-miR-132-3p	82.3275184407049	-0.142441090354394	0.147275089659404	-0.967177074438119	0.333455520726061	0.886002160290262
hsa-let-7f-2-3p	8.7526888548901	0.436129619497426	0.45141615942306	0.966136480481399	0.333975892196641	0.886002160290262
hsa-miR-4448	7.75067478302017	0.557554212006451	0.591459125203804	0.942675813504999	0.345846748308259	0.889687771034811
hsa-miR-455-3p	16.7142739864245	-0.214732544682312	0.228309393471518	-0.940533113496709	0.346944172579805	0.889687771034811
hsa-miR-500a-3p	299.270868863922	0.118519657287675	0.126932084676504	0.933724972608242	0.350445779825274	0.889687771034811
hsa-miR-30c-1-3p	41.6514471836541	0.157803614561223	0.169079119288396	0.933312257748751	0.350658768093547	0.889687771034811
hsa-miR-934	7.09140468301274	0.362762777847301	0.390288952604865	0.929472318973293	0.352644364232846	0.889687771034811
hsa-miR-296-3p	13.7578281596285	-0.264866896626474	0.28635952198449	-0.924945309277404	0.354994356518176	0.889687771034811
hsa-miR-7704	29.9128634557656	0.362005395875238	0.3929238591463	0.921311820213112	0.356887651625162	0.889687771034811
hsa-miR-328-3p	384.614135448549	-0.121214476337658	0.13174536104633	-0.920066371786945	0.357538076210251	0.889687771034811
hsa-miR-887-3p	47.1980522589462	0.178226220838812	0.196510912219167	0.90695330262392	0.364431492044825	0.898344198407206
hsa-miR-2110	14.1711290080691	-0.189126292079533	0.209764690693466	-0.90161166521542	0.36726319211293	0.898344198407206
hsa-miR-101-3p	1653.83233944918	0.101123961744334	0.11382672790081	0.888402606393589	0.374324223876041	0.898344198407206
hsa-miR-489-3p	100.407279447409	0.249436011090752	0.281593263549158	0.885802479600891	0.375723973438561	0.898344198407206
hsa-miR-30b-5p	731.302742039018	0.170619075976147	0.194436185421793	0.877506805670045	0.380211423925274	0.898344198407206
hsa-miR-3622a-5p	7.02366017267019	-0.408290845073547	0.465473346410197	-0.877151931947016	0.380404120587056	0.898344198407206
hsa-miR-425-3p	65.9054748127691	0.144210858336602	0.164478071408585	0.876778631349364	0.380606887798692	0.898344198407206
hsa-miR-181a-2-3p	797.516101827768	-0.0974788745453904	0.113959050061167	-0.855385109765911	0.392337984160464	0.916635358932686
hsa-miR-128-1-5p	7.48985003241465	0.35035986208254	0.41202501261081	0.850336390653745	0.39513808994915	0.916635358932686
hsa-miR-941	580.993010815155	0.129629722150941	0.153022371260942	0.847129220928678	0.396923099350914	0.916635358932686
hsa-miR-320c	34.6001244182244	-0.175989282430435	0.209502032702914	-0.840036156976091	0.40088811405983	0.91917917580861
hsa-miR-19b-3p	67.3863307250877	0.1194336196432	0.144403047336881	0.827085174764845	0.408188786466538	0.923368914631094
hsa-miR-29b-2-5p	10.0362655686078	0.296620250680272	0.361972508164258	0.819455190629201	0.412526757499876	0.923368914631094
hsa-miR-106b-5p	8.81500556987601	-0.348076252022526	0.425885763895682	-0.817299570754812	0.413757252025236	0.923368914631094
hsa-miR-374a-5p	13.8989165065597	0.257162270600489	0.314961809432336	0.8164871514549	0.414221569180304	0.923368914631094
hsa-miR-335-3p	37.7062149412436	-0.173353843787325	0.21482927791803	-0.806937701729228	0.419702376175094	0.929134225877276
hsa-miR-29b-3p	24.1450240187358	-0.16541082526125	0.207489279964627	-0.797201789362076	0.425333846995546	0.930942908973681
hsa-miR-148b-5p	29.7428383996598	0.171248251035896	0.215331599497345	0.795276919112875	0.426452436587339	0.930942908973681
hsa-miR-1277-5p	5.31886749567059	-0.333438717285505	0.422169440570004	-0.789822012780706	0.429631721516462	0.930942908973681
hsa-miR-3615	94.0298196915967	-0.1341936244458	0.172549926444265	-0.77770896349322	0.436740606757692	0.930942908973681
hsa-miR-99a-5p	399.549043597561	0.135080698924548	0.17376434076554	0.777378709172625	0.436935369957947	0.930942908973681
hsa-miR-4446-3p	32.5064167930049	-0.230401856817882	0.298284062063205	-0.772424296572241	0.439863168187543	0.930942908973681
hsa-miR-324-3p	12.4431576652718	-0.244713027694143	0.317475686986352	-0.770808719297813	0.440820318267911	0.930942908973681
hsa-miR-629-5p	67.6678780463218	-0.122679988302087	0.160562967251298	-0.764061541725746	0.444830569167609	0.933271978449689
hsa-miR-454-3p	20.1471496147285	0.243797359631007	0.324606787943086	0.751054410093705	0.452619911208125	0.93425074682804
hsa-miR-192-5p	10385.1693989276	0.176125159793264	0.237043516589122	0.743007707308651	0.457477014206495	0.93425074682804
hsa-miR-664a-5p	38.2643840590399	-0.162886479105111	0.221765551369741	-0.734498564357891	0.462644934822958	0.93425074682804
hsa-miR-135a-2-3p	11.9106336493494	-0.269431096786218	0.369374319991773	-0.729425631950318	0.465741343434662	0.93425074682804
hsa-miR-574-3p	147.465862234143	-0.148210367144037	0.205073493519201	-0.722718302597992	0.469852968617193	0.93425074682804
hsa-miR-1226-5p	13.6617114880653	-0.246823666646038	0.343139237874977	-0.719310528794634	0.471949610068816	0.93425074682804
hsa-miR-382-5p	9.8511571806145	0.272488027416412	0.379970463027606	0.717129498027892	0.473294196058616	0.93425074682804
hsa-miR-324-5p	67.2019609446916	0.120334379613195	0.167898791050384	0.716707838456586	0.473554388298175	0.93425074682804
hsa-let-7a-5p	57620.8209932304	-0.107727404545711	0.150853177832574	-0.714120882924143	0.475152433880732	0.93425074682804
hsa-miR-3065-5p	41.7139035935985	-0.161413666814263	0.226565882254747	-0.712435893736072	0.476194895342441	0.93425074682804
hsa-miR-106a-5p	8.91800511175322	-0.345943207085279	0.489792543182515	-0.706305581619211	0.479998123086989	0.93425074682804
hsa-miR-301a-3p	17.6305209834178	0.199397151085958	0.282454232792794	0.705944991917448	0.480222346500394	0.93425074682804
hsa-miR-16-2-3p	17.0908615840463	0.191737334737448	0.274294121162327	0.69902094118881	0.48453894384492	0.936969885386864
hsa-miR-501-3p	44.4699792482907	0.135077970590419	0.197645638786452	0.683435118628473	0.494331935160726	0.948411261073113
hsa-miR-140-5p	8.64014374440111	0.261655983033542	0.384663404530246	0.680220629131794	0.496364772150415	0.948411261073113
hsa-miR-660-5p	497.344547635179	0.117644163056826	0.175944396375006	0.668643989127571	0.503722604770422	0.951823812645487
hsa-miR-486-5p	886.724598296825	-0.225285251370324	0.337211893661655	-0.668082163188367	0.504081146883903	0.951823812645487
hsa-miR-361-5p	167.696322438391	0.0790036708637963	0.12228890946475	0.646041175848159	0.518252689414351	0.95441135236295
hsa-miR-221-3p	5505.49100621811	0.079182138863232	0.123864660848244	0.63926335664249	0.522651622166826	0.95441135236295
hsa-miR-652-3p	26.4746991396576	0.188410058485019	0.296552911570484	0.635333699767903	0.525210799035298	0.95441135236295
hsa-miR-10a-3p	153.525118767739	0.127387087995984	0.200556696448916	0.635167462625368	0.525319201663555	0.95441135236295
hsa-miR-381-3p	8.11015211317899	0.296227371641596	0.469079387032343	0.631507970358055	0.527708439443681	0.95441135236295
hsa-let-7e-3p	12.1117247099071	0.159313391638366	0.256207676509759	0.621813498364473	0.534064509411117	0.95441135236295
hsa-miR-29c-3p	81.7215314572593	0.097674205314166	0.159697973958712	0.611618312323853	0.540790319394012	0.95441135236295
hsa-miR-151a-5p	733.207058493408	0.0578242455711029	0.095493870715049	0.605528345831208	0.544827996309264	0.95441135236295
hsa-miR-449a	17.8169010577488	-0.199364845824913	0.335272229460409	-0.594635726751879	0.552086993344726	0.95441135236295
hsa-miR-151b	731.059658815232	0.0567954096149132	0.0957079690180895	0.593424039791069	0.552897404490908	0.95441135236295
hsa-miR-1262	5.99021016488623	-0.286907711310323	0.486931382675155	-0.589215896773954	0.555716454570148	0.95441135236295
hsa-let-7b-3p	34.8406656835289	0.131996805901853	0.225110982659342	0.586363243332299	0.557631439454669	0.95441135236295
hsa-miR-20b-5p	27.2420953156896	-0.196037948952149	0.340681196015909	-0.575429319976306	0.565000979481503	0.95441135236295
hsa-miR-30c-5p	5974.94353605893	0.0879298315300953	0.154279559290497	0.569938311559018	0.568719538928591	0.95441135236295
hsa-miR-1266-5p	9.91835769766364	0.221766406533157	0.392286333160463	0.565317697270999	0.571857693552379	0.95441135236295
hsa-miR-130b-3p	27.6547447325806	-0.115944639861886	0.206261118347101	-0.562125527055332	0.574030497192217	0.95441135236295
hsa-miR-452-5p	13.0617956744789	0.176299421729937	0.314285887731923	0.560952395929133	0.574829989759005	0.95441135236295
hsa-miR-769-3p	18.292546750469	-0.163361747169926	0.291240637994404	-0.560916732963156	0.574854302429579	0.95441135236295
hsa-miR-342-3p	50.5322517981918	0.0806306080754665	0.145893301369989	0.552668335820199	0.580490539315217	0.95441135236295
hsa-miR-27a-5p	8.69379352978411	-0.206405052096121	0.374420537012333	-0.551265306500328	0.581451817539413	0.95441135236295
hsa-miR-944	7.19693189499124	0.274313510406823	0.499150072243184	0.549561195441796	0.582620380542041	0.95441135236295
hsa-miR-25-5p	11.8943970821916	-0.184364470405902	0.336331278054493	-0.54816332121222	0.583579764775676	0.95441135236295
hsa-miR-651-5p	6.30240703875816	-0.258079223942105	0.472776809528423	-0.545879617487012	0.585148690003986	0.95441135236295
hsa-miR-203b-3p	9.37604336207889	-0.217531352420127	0.400281853512905	-0.543445451026708	0.586823139106964	0.95441135236295
hsa-miR-29a-3p	114.091315046009	0.0941797432687523	0.174113380479788	0.540910428648449	0.588569322457732	0.95441135236295
hsa-miR-26b-3p	10.7781779406426	-0.175452951295897	0.328148730316153	-0.534675088112813	0.592874550744886	0.95441135236295
hsa-miR-21-5p	11781.1679596591	-0.0957508467276812	0.182013224536847	-0.526065328337158	0.59884281753926	0.95441135236295
hsa-miR-365b-5p	17.9149389842285	-0.143839185436761	0.275307655308336	-0.522467075155125	0.601345164889643	0.95441135236295
hsa-miR-129-5p	26.2777603069928	-0.171027068722155	0.328332497357914	-0.520895951812284	0.602439255625655	0.95441135236295
hsa-miR-429	442.453073544242	0.0858829289851365	0.167163447393598	0.513766199035839	0.607415462532214	0.95441135236295
hsa-miR-939-5p	8.0089292027486	0.198380739905253	0.386710531912187	0.512995441123131	0.607954509674117	0.95441135236295
hsa-miR-3912-3p	5.80281913233585	-0.215606721012867	0.423316584550688	-0.509327366046179	0.610522779018566	0.95441135236295
hsa-miR-432-5p	26.3818028167794	-0.244955233554378	0.485139919795727	-0.504916671581096	0.613617364069534	0.95441135236295
hsa-miR-181a-5p	19161.5118402942	-0.0723832893252007	0.144536178783516	-0.500797031818692	0.616513974787604	0.95441135236295
hsa-miR-3605-5p	7.57595684464024	-0.179620554620846	0.362295477611627	-0.495784699839382	0.620046320785031	0.95441135236295
hsa-miR-378c	15.7894613660864	0.145271516633978	0.293543335281196	0.494889507523029	0.620678117553032	0.95441135236295
hsa-miR-194-5p	72.8165392905212	0.131365938677857	0.26777533586019	0.490582667951338	0.623721647453147	0.95441135236295
hsa-miR-7-1-3p	7.56939100116252	-0.222892450719814	0.46594006874191	-0.478371502415856	0.632385812945218	0.95441135236295
hsa-miR-30a-3p	37015.5913848687	-0.055595001610206	0.116406045518572	-0.477595483658415	0.632938145992045	0.95441135236295
hsa-miR-93-5p	873.178544230367	-0.0387477053347302	0.0819473504670578	-0.472836584879049	0.636329770694414	0.95441135236295
hsa-miR-374b-5p	37.4939079240188	-0.137787595136319	0.29333129274577	-0.469733705690034	0.638545283612272	0.95441135236295
hsa-miR-484	78.7575652920754	0.0665828294299934	0.142406156264002	0.46755583590472	0.640102253836561	0.95441135236295
hsa-miR-143-3p	23.0874939290464	-0.146828513885007	0.314456383216962	-0.466928075629813	0.640551337623243	0.95441135236295
hsa-let-7c-5p	26688.4550958948	-0.0578782034226028	0.124554605724377	-0.464681358718116	0.642159659729703	0.95441135236295
hsa-miR-1269a	23.5765142859466	-0.240037712958278	0.517114141106882	-0.464187098895571	0.642513703446193	0.95441135236295
hsa-miR-10399-3p	43.0561013727654	0.116366883368547	0.257092300886325	0.452626869678217	0.650817447127851	0.95441135236295
hsa-miR-28-3p	10485.4036617798	0.057940290773285	0.12855792768965	0.450694031978783	0.652210084271993	0.95441135236295
hsa-miR-222-3p	3237.16893205317	0.0633383252899707	0.141020205050321	0.449143619294619	0.653328056167222	0.95441135236295
hsa-miR-191-5p	7184.07535801222	0.0545453664471487	0.121674602658426	0.448288839703651	0.653944753984785	0.95441135236295
hsa-miR-1304-3p	17.9653369223323	0.125544654856976	0.28166992501744	0.445715512045534	0.655802758041789	0.95441135236295
hsa-miR-589-5p	33.8791958329473	-0.0948489580081668	0.213653303350613	-0.443938645088563	0.65708694352714	0.95441135236295
hsa-miR-17-3p	7.64607823088657	-0.163907927303793	0.375636113307633	-0.436347628721093	0.662584530216691	0.957234484554279
hsa-miR-92b-3p	3040.68000567913	-0.079557307994646	0.183723384831785	-0.433027663122405	0.664994673070418	0.957234484554279
hsa-miR-339-3p	7.95074469046211	-0.168895797437336	0.397365880894776	-0.425038498667831	0.670808610067107	0.959089391929691
hsa-miR-424-3p	103.922303525075	-0.0922355408934193	0.22524964983191	-0.409481395252997	0.682186417397928	0.959089391929691
hsa-miR-26b-5p	9556.97148944781	0.0613315567861762	0.150738520959922	0.406873812981639	0.684100670252446	0.959089391929691
hsa-miR-125b-1-3p	15.6534634580761	-0.131656209011201	0.325134847421238	-0.404928016961006	0.685530423532071	0.959089391929691
hsa-miR-335-5p	16.8259528342963	-0.142767195638887	0.355387301154609	-0.401722839209656	0.687888014067506	0.959089391929691
hsa-miR-425-5p	380.053241958578	0.0555834460138057	0.138729204655191	0.400661462393283	0.68866938756449	0.959089391929691
hsa-miR-200b-5p	119.85508292291	-0.0543600949711305	0.136008377583551	-0.399681960309663	0.689390780718898	0.959089391929691
hsa-miR-361-3p	125.137837770728	0.0544095519110354	0.137555285704984	0.395546791475016	0.692439396391728	0.959089391929691
hsa-miR-92a-3p	33737.3486923423	-0.0378212912044996	0.0958588573976505	-0.394551867519199	0.693173641519278	0.959089391929691
hsa-miR-224-5p	13.9152395661928	-0.148791023161763	0.381110449766685	-0.390414440886762	0.696230111163852	0.959183972890972
hsa-miR-664b-5p	5.61237613690372	-0.167476512214537	0.435131457839952	-0.384887162711499	0.700321017303112	0.960696780146576
hsa-miR-92a-2-5p	14.8583738951656	0.130245015007678	0.344868544526185	0.377665684722339	0.705678962668727	0.961139962003467
hsa-miR-542-3p	17.1244130699977	-0.126490710411906	0.343653165240223	-0.3680766633518	0.71281607121919	0.961139962003467
hsa-miR-128-3p	90.6708292361821	0.068367370844762	0.185989944741995	0.367586381831562	0.713181670686084	0.961139962003467
hsa-miR-548l	6.12831417470508	-0.171924704397132	0.477977586293368	-0.359691979974161	0.7190774902406	0.961139962003467
hsa-miR-197-3p	120.399505251199	-0.0523874647620203	0.147048683169442	-0.356259326046837	0.721646366723085	0.961139962003467
hsa-miR-7-5p	52.7244681023497	0.079682994164366	0.225990084845125	0.352595089377369	0.724392019557216	0.961139962003467
hsa-miR-423-5p	3522.79169135067	-0.0458739610137266	0.131515606571982	-0.348810017377052	0.727231942425085	0.961139962003467
hsa-miR-20a-5p	33.3641197416178	0.0693322352075516	0.199547787135754	0.34744677554547	0.728255697641969	0.961139962003467
hsa-miR-193b-3p	19.8501243825023	-0.11593501047022	0.336726759665332	-0.344299961741818	0.730620713058583	0.961139962003467
hsa-miR-455-5p	17.8881728223307	0.0926266625236081	0.27105065527557	0.341731926194523	0.732552643369394	0.961139962003467
hsa-miR-873-3p	9.88874682124468	-0.154549533558848	0.466287722798033	-0.33144671412631	0.740307084247898	0.961139962003467
hsa-let-7g-5p	2256.65054496155	0.051990377961875	0.15861197659539	0.327783431477558	0.74307541561697	0.961139962003467
hsa-miR-130b-5p	10.1894822293606	0.101647117051395	0.322031566074511	0.315643333634803	0.752273242399948	0.961139962003467
hsa-miR-7706	28.6097406003395	-0.0866860890937323	0.277213917822458	-0.312704678663538	0.754505040657165	0.961139962003467
hsa-miR-140-3p	618.75943652352	0.035748220669282	0.114663306015452	0.311766875659982	0.755217699577554	0.961139962003467
hsa-miR-190a-5p	27.0057282510356	0.0982485296632248	0.315303720202442	0.311599652551336	0.755344798324386	0.961139962003467
hsa-miR-30c-2-3p	1317.60170423808	-0.0368698892779114	0.118602718455701	-0.310868838067002	0.755900335146697	0.961139962003467
hsa-let-7i-5p	7767.98188619325	0.0282699345171699	0.0911677880098031	0.310086875357007	0.756494892645016	0.961139962003467
hsa-miR-3913-5p	7.48391761834464	-0.0983760395418833	0.318657078807771	-0.308720709767217	0.757533988744165	0.961139962003467
hsa-miR-196b-5p	264.320779084233	0.0403671411736913	0.135196804686815	0.298580586036795	0.765260080191195	0.967120022603834
hsa-miR-548az-5p	6.49697852822991	-0.133517333787807	0.463527404221449	-0.288046256967409	0.77331133051479	0.973462498412735
hsa-miR-215-5p	27.7003885753523	0.0739241821628152	0.26505627360449	0.278899952668628	0.780321604864455	0.975345015632709
hsa-miR-125a-5p	1223.26913045578	0.0339378236443231	0.123576826135333	0.274629351680846	0.783601013700337	0.975345015632709
hsa-miR-7977	55.5110024711103	0.0913696323060092	0.343191573304579	0.266235069311914	0.790058175940446	0.975345015632709
hsa-miR-4492	13.3770100911215	0.116842115104919	0.440554037699786	0.265216307436366	0.790842833080334	0.975345015632709
hsa-miR-30b-3p	110.619529816643	0.0307095391961215	0.115845198012753	0.265091171001674	0.790939228627917	0.975345015632709
hsa-miR-454-5p	11.1386842224871	0.0849947483650091	0.323952091062987	0.262368265894241	0.793037536075193	0.975345015632709
hsa-miR-1180-3p	337.075408695646	-0.0312184086584403	0.122135686235222	-0.25560431697511	0.798256384652411	0.978016410203908
hsa-miR-185-3p	7.39087212846754	0.0828492822644864	0.333991564139219	0.248058008524886	0.804089524685255	0.981417252562611
hsa-miR-148a-5p	728.495209068464	0.0437645856357367	0.18630672795175	0.234906093391704	0.814281620048933	0.989953676626313
hsa-miR-664a-3p	15.8740164362934	0.0692713817844975	0.304050332281476	0.227828666605005	0.819779439956247	0.989953676626313
hsa-miR-502-3p	26.6566724756818	0.0545635231491645	0.244304198044801	0.223342552382823	0.823268911538199	0.989953676626313
hsa-miR-769-5p	349.555660895166	0.0259574082499316	0.116323124148246	0.223149166943372	0.823419413268615	0.989953676626313
hsa-miR-195-3p	9.37765543773006	-0.0972493512745282	0.448875917861534	-0.216650854734709	0.828480450498983	0.991652497904182
hsa-let-7f-5p	25412.731592454	0.0323968937586657	0.151959187739334	0.213194702081709	0.831175100409778	0.991652497904182
hsa-miR-10527-5p	27.8928524417908	-0.0498377516806799	0.258114506517635	-0.193083884951173	0.846893273124244	0.991652497904182
hsa-miR-127-3p	45.1213819306885	0.0613732979358512	0.325815994460066	0.188367971429879	0.850588205341455	0.991652497904182
hsa-miR-6863	11.4223591222654	-0.137221523572002	0.743625946559636	-0.184530306139603	0.853597454500221	0.991652497904182
hsa-miR-24-3p	363.362933312873	-0.0195573173181667	0.106275782049363	-0.184024214557958	0.853994458845934	0.991652497904182
hsa-miR-708-3p	5.01302539588013	0.0925840613878408	0.504764875001414	0.183420174368475	0.854468347527406	0.991652497904182
hsa-miR-504-5p	20.182837115244	-0.0513480936060777	0.282941389353067	-0.181479612168028	0.855991134573771	0.991652497904182
hsa-miR-4454	69.897859002659	0.0556180708664274	0.31818616750352	0.174797261938837	0.861238939872342	0.991652497904182
hsa-miR-15b-5p	8.12783385691828	-0.0612198794120032	0.361571738821473	-0.169315996907133	0.865548093928711	0.991652497904182
hsa-miR-149-5p	28.7984429462068	-0.0373107871658312	0.226125805200655	-0.165000129608043	0.868943880042035	0.991652497904182
hsa-miR-423-3p	2711.23749416429	-0.0171989037601548	0.105093699586089	-0.163653043216602	0.870004285128161	0.991652497904182
hsa-miR-330-3p	41.651622391731	-0.0315942431041689	0.196080550971472	-0.161128898035204	0.871991880274163	0.991652497904182
hsa-miR-98-5p	1885.86094768614	-0.0226731730088432	0.143589939522132	-0.157902239420809	0.874533833401554	0.991652497904182
hsa-miR-409-3p	29.1608423257859	-0.0577252093748179	0.389801871423102	-0.148088589631632	0.88227285431205	0.991652497904182
hsa-miR-17-5p	46.411397366654	0.0317346403022211	0.220721116922447	0.143777091855563	0.885676492953026	0.991652497904182
hsa-miR-421	130.713362142338	-0.0197559519270117	0.137765156318208	-0.143403110445284	0.88597182658529	0.991652497904182
hsa-miR-99b-5p	7139.16108138661	0.0181365758077053	0.129437237992888	0.140118686777771	0.888566216331146	0.991652497904182
hsa-miR-1303	8.27817118008923	0.0539433327903853	0.390182317974507	0.1382516077879	0.890041569539506	0.991652497904182
hsa-miR-375-3p	5295.07152205219	-0.0452813519685011	0.337501246622147	-0.134166473225494	0.893270936665896	0.991652497904182
hsa-miR-937-3p	9.5858561160843	-0.0445139049001764	0.3338607847742	-0.133330738230555	0.893931819021861	0.991652497904182
hsa-miR-185-5p	12.5565616033008	0.0419894305576645	0.324328278112792	0.129465832587875	0.896989059025823	0.991652497904182
hsa-miR-548o-5p	5.62024720620743	0.0491019079841333	0.413822529694107	0.118654506366362	0.905549080493994	0.991652497904182
hsa-miR-548c-5p	5.62024720620743	0.0491019079841333	0.413822529694107	0.118654506366362	0.905549080493994	0.991652497904182
hsa-miR-548au-5p	5.62024720620743	0.0491019079841333	0.413822529694107	0.118654506366362	0.905549080493994	0.991652497904182
hsa-miR-548am-5p	5.62024720620743	0.0491019079841333	0.413822529694107	0.118654506366362	0.905549080493994	0.991652497904182
hsa-miR-10b-3p	82.466052743874	0.0129926802684791	0.127738211026268	0.10171334140422	0.918984212161456	0.991652497904182
hsa-miR-34a-5p	48.7570096819177	0.0187845344847032	0.186306761502556	0.100825833336411	0.919688719298548	0.991652497904182
hsa-miR-196a-5p	764.158952816993	-0.019316722687681	0.196615334766999	-0.0982462670603619	0.921736744341167	0.991652497904182
hsa-miR-125b-5p	63.9794049076714	0.0176163305206887	0.186377839624484	0.0945194479997316	0.924696534334025	0.991652497904182
hsa-miR-204-5p	22982.391132907	-0.0142103207788437	0.157624891335122	-0.0901527712944239	0.928165814479355	0.991652497904182
hsa-miR-4510	10.2212484475968	0.0176547147506828	0.230576834569384	0.076567599618817	0.938967535018562	0.991652497904182
hsa-miR-642a-5p	17.3763441420067	0.0246044144495709	0.329157653807658	0.0747496349088344	0.940413915160658	0.991652497904182
hsa-miR-365b-3p	5.9601952118775	-0.0325219176999716	0.451479731529003	-0.0720340591809766	0.942574802938476	0.991652497904182
hsa-miR-365a-3p	5.9601952118775	-0.0325219176999716	0.451479731529003	-0.0720340591809766	0.942574802938476	0.991652497904182
hsa-miR-200b-3p	1648.99021221855	0.00812466172494707	0.11325036109192	0.0717407136419874	0.942808254818302	0.991652497904182
hsa-miR-548k	4.98492735375244	-0.0355000315703429	0.509873000072629	-0.0696252430807006	0.944491944619792	0.991652497904182
hsa-miR-4728-3p	30.984610368838	0.0177040846995087	0.287387411629029	0.0616035497141462	0.950878550050904	0.991652497904182
hsa-miR-3065-3p	24.5947303917712	0.0187935139211979	0.306235023993802	0.0613695771179272	0.951064880619104	0.991652497904182
hsa-miR-708-5p	6.2571382029679	-0.0287009467518893	0.473077848508378	-0.0606685492512149	0.951623179586611	0.991652497904182
hsa-miR-331-3p	7.03447999992249	0.0215747938901545	0.378029198283047	0.0570717658533893	0.954488027338095	0.991652497904182
hsa-miR-4286	45.8723284325198	0.0173113266273071	0.312364745380074	0.0554202319030697	0.955803677878417	0.991652497904182
hsa-miR-671-3p	115.895023347617	-0.00908845906157725	0.179920468023159	-0.0505137584480237	0.959712985745779	0.991652497904182
hsa-miR-584-5p	146.082227125802	0.0133611725735577	0.271568447501662	0.0492000182512956	0.960759896723366	0.991652497904182
hsa-miR-95-3p	37.4784563004791	0.0145504250798005	0.32516916312829	0.0447472476781565	0.964308773189913	0.992125372416545
hsa-miR-2116-3p	10.7927854656908	-0.0144269486062782	0.380187639555313	-0.0379469164835361	0.969730006021482	0.993409535868979
hsa-miR-100-5p	356.407494227735	-0.00490813682473786	0.155752196671852	-0.0315124725661405	0.97486084541621	0.993409535868979
hsa-miR-146b-3p	26.8809685756987	-0.00723276992548436	0.254031321233495	-0.0284719612147208	0.977285730669273	0.993409535868979
hsa-miR-16-5p	351.169743910413	0.00384125546725494	0.138890015191877	0.0276568150845706	0.977935867085973	0.993409535868979
hsa-miR-28-5p	164.157314757271	-0.00189956042710754	0.134580531002808	-0.0141146747821043	0.988738492839014	0.993495637268953
hsa-miR-486-3p	53.5916770548639	0.00608480337484577	0.433991507527599	0.0140205586268501	0.9888135792361	0.993495637268953
hsa-miR-4516	22.5429931596475	0.00444847461722448	0.35077583338755	0.0126818161167609	0.989881645938106	0.993495637268953
hsa-miR-199a-3p	30.1067938173585	-0.00219072339563218	0.268731171121215	-0.00815210005780844	0.993495637268953	0.993495637268953
hsa-miR-199b-3p	30.1067938173585	-0.00219072339563218	0.268731171121215	-0.00815210005780844	0.993495637268953	0.993495637268953

## Sheet: Grade 2 vs grade 1
	baseMean	log2FoldChange	lfcSE	stat	pvalue	padj
hsa-miR-155-5p	627.035306592307	-1.44682137739762	0.33198724550451	-4.3580631394406	1.31218532276699e-05	0.0041465056199437
hsa-miR-92a-1-5p	63.1915238009138	-0.605558150017193	0.189437439578239	-3.19661283094513	0.00139051430915839	0.162372794425087
hsa-miR-375-3p	8030.90666330724	-0.993571854552309	0.313751016086834	-3.16675262743158	0.00154151387112425	0.162372794425087
hsa-let-7b-5p	110304.459763124	-0.391302972615173	0.134051882226193	-2.91904124072579	0.00351109769646531	0.215374322629682
hsa-miR-574-5p	313.564022506256	-0.443126150405263	0.156546122007953	-2.83064278259637	0.0046454571486975	0.215374322629682
hsa-miR-193a-5p	6.55870809324422	-1.14750297253084	0.406604417609274	-2.82216061320203	0.00477012809532328	0.215374322629682
hsa-miR-143-3p	16.2063238126249	1.25970561855819	0.446370869338437	2.82210535025546	0.00477095018483473	0.215374322629682
hsa-miR-195-3p	15.3398038926576	-1.21286605755795	0.444274652630696	-2.72999157250178	0.00633359446224842	0.250176981258813
hsa-miR-135a-2-3p	17.3104441867207	-1.10436351242491	0.414597228808837	-2.66370210818297	0.00772859695448492	0.257071922103031
hsa-miR-130a-3p	188.704862558435	0.306976008543658	0.115997278579107	2.64640698733557	0.00813518740832376	0.257071922103031
hsa-miR-497-5p	8.20140435593891	-1.45530314860164	0.5638321487042	-2.5810928872116	0.00984880782101731	0.262946109404216
hsa-miR-200a-5p	245.836961099994	-0.319284695659029	0.124879892973356	-2.55673421923215	0.0105659912863382	0.262946109404216
hsa-miR-103a-3p	3811.08513575887	-0.22218047449748	0.0871794188194286	-2.54854273527189	0.0108174032349836	0.262946109404216
hsa-miR-106a-5p	13.9032249890667	-1.31612481812521	0.528725532142424	-2.48924014089541	0.0128016464384793	0.288951448182819
hsa-miR-99a-5p	539.221540034636	-0.580057153544583	0.244080558053207	-2.37649880093332	0.0174778182015139	0.364410317480949
hsa-miR-25-3p	1960.01215600598	-0.302940534791072	0.132341051511079	-2.28908967649929	0.0220741425193208	0.364410317480949
hsa-miR-320a-3p	21.9324600665852	0.948140950787108	0.416048280763479	2.27892048741843	0.0226717923162161	0.364410317480949
hsa-miR-193b-3p	25.8335926791904	-0.72316021950017	0.318947707027252	-2.26733161445296	0.0233699755868866	0.364410317480949
hsa-miR-215-5p	24.5912757827123	0.594576978838943	0.265397120690969	2.24032942516839	0.0250695443040538	0.364410317480949
hsa-miR-374a-3p	87.1348057495557	0.33433229075536	0.149379500172306	2.23814037648884	0.0252119023470708	0.364410317480949
hsa-miR-20b-5p	36.6874700222456	-0.891130153326883	0.400675558398992	-2.2240691618117	0.0261437913347179	0.364410317480949
hsa-miR-363-3p	660.685718937194	-0.621290253977549	0.280414354215364	-2.21561501627119	0.0267178795619466	0.364410317480949
hsa-miR-504-5p	26.1342988306883	-0.666680734480736	0.301544071955444	-2.21088987144554	0.027043464239641	0.364410317480949
hsa-miR-1307-3p	1672.10570677242	-0.405020262293408	0.185524796034823	-2.18310582170044	0.029028017961995	0.364410317480949
hsa-miR-4492	10.6665790502789	1.12094257553472	0.516652842958348	2.16962432475202	0.0300353170984123	0.364410317480949
hsa-miR-574-3p	173.175573115844	-0.480078314447389	0.221461753142805	-2.16777076689094	0.0301761320874325	0.364410317480949
hsa-miR-1296-5p	7.56488049263947	-0.888009062078765	0.414497264870744	-2.14237616828589	0.0321632240385971	0.364410317480949
hsa-miR-21-3p	119.179847300287	0.494700545021102	0.231081225921926	2.14080803426343	0.0322895218021094	0.364410317480949
hsa-miR-125b-5p	77.4996779430225	-0.410432616013982	0.193678986025715	-2.11913860370732	0.0340787551123839	0.367252370072746
hsa-miR-193b-5p	20.8372785165337	-0.580191617148571	0.276627480708157	-2.0973751980942	0.0359603748436708	0.367252370072746
hsa-miR-200b-5p	138.912802428377	-0.348156770582537	0.166056831112835	-2.09661215530462	0.0360279223805542	0.367252370072746
hsa-miR-100-5p	427.451193544985	-0.40520559582724	0.195110677940388	-2.07679866681126	0.037820145328739	0.373473935121297
hsa-miR-204-5p	21120.2794071164	0.371342951870551	0.183873094480651	2.01956111588489	0.0434289319193605	0.406305469478778
hsa-miR-106b-3p	302.601594139013	-0.262569346248744	0.130191081948869	-2.01679978627004	0.0437164112730331	0.406305469478778
hsa-miR-181c-5p	617.344462544775	0.332950138709322	0.16766745170688	1.98577681786082	0.0470581109405791	0.424474634856135
hsa-miR-29a-3p	142.360725137604	-0.434613556300244	0.220203575640638	-1.97368982331837	0.0484170230378004	0.424474634856135
hsa-miR-362-5p	7.61411834560524	-0.967631443054497	0.493053789159922	-1.96252714070644	0.049701143954674	0.424474634856135
hsa-miR-199a-3p	26.9136430375367	0.417611681479706	0.218584452348674	1.9105278394346	0.0560652854301155	0.454272569126064
hsa-miR-199b-3p	26.9136430375367	0.417611681479706	0.218584452348674	1.9105278394346	0.0560652854301155	0.454272569126064
hsa-miR-339-5p	25.6402136148802	-0.604192381190252	0.326662491770994	-1.84959215217712	0.0643723547758154	0.492037429080918
hsa-miR-340-5p	151.287101105605	0.284591819024824	0.155088249339222	1.83503147554616	0.0665010259010681	0.492037429080918
hsa-miR-1266-5p	8.82533150118364	0.758978419066031	0.41550507115026	1.82664056774306	0.0677538295931046	0.492037429080918
hsa-miR-652-3p	34.9857182620393	-0.480028844275508	0.262858535038463	-1.8261870180676	0.0678220961364087	0.492037429080918
hsa-miR-200b-3p	1917.53487667625	-0.316229119136012	0.174740862374472	-1.80970332204455	0.0703418070888796	0.492037429080918
hsa-miR-30b-5p	724.589043386	0.321061118170382	0.178118782394511	1.8025113009097	0.0714649983209168	0.492037429080918
hsa-miR-200a-3p	18092.3069021063	0.174585490243622	0.0978996219642064	1.78331117874442	0.074535662695421	0.492037429080918
hsa-miR-664a-3p	13.9443754297143	0.62012443733499	0.348825436305935	1.77775005143579	0.0754449152817842	0.492037429080918
hsa-miR-28-5p	191.342433414473	-0.334213558258592	0.188023690682362	-1.77750770153319	0.0754847448279082	0.492037429080918
hsa-miR-127-3p	40.1319398546423	0.587663267676703	0.33152833638384	1.77258835273831	0.0762969431169777	0.492037429080918
hsa-miR-874-3p	81.6361910744112	-0.470298411318256	0.266925805209392	-1.76190687501842	0.0780850328530878	0.493497407631515
hsa-miR-486-5p	731.861473703971	0.491901035182199	0.282045282551654	1.74404985870349	0.0811503962106265	0.496977068742429
hsa-miR-365b-5p	22.0034287980823	-0.567495404358896	0.326063529866188	-1.74044427658557	0.081781036628501	0.496977068742429
hsa-miR-26a-5p	69039.7650041445	0.15310488259192	0.0892333950842268	1.71578008936459	0.086202299690725	0.511184349520172
hsa-miR-629-5p	73.0996349939359	-0.252453420210568	0.147694231743581	-1.70929776491789	0.0873958071298904	0.511184349520172
hsa-miR-99b-3p	172.874785667597	-0.255671330596275	0.152472729107721	-1.67683317595532	0.0935751083081839	0.511184349520172
hsa-miR-141-3p	12039.0874619418	0.246938827917084	0.147303102446679	1.67639936848222	0.0936599925463839	0.511184349520172
hsa-miR-409-3p	24.4248578195879	0.653721459001276	0.390173846982462	1.67546201278493	0.0938436182923217	0.511184349520172
hsa-miR-1260a	153.545437209076	-0.463097672375841	0.277111120315206	-1.67116235483109	0.094689613719633	0.511184349520172
hsa-miR-29c-3p	98.7108203789056	-0.342968764956978	0.206395398011885	-1.66170742303677	0.0965714520515135	0.511184349520172
hsa-miR-320b	1269.22439385062	0.365808242228482	0.220684434329099	1.65760781153675	0.0973966519554441	0.511184349520172
hsa-miR-149-5p	35.6065861973722	-0.518084036050482	0.313743747016913	-1.6512967699801	0.098677991521299	0.511184349520172
hsa-miR-339-3p	9.6833298964233	-0.592831180286112	0.361527236598563	-1.63979672973958	0.101047438391239	0.515015976316637
hsa-miR-1246	20.1240877884356	0.701096932991194	0.430307190181099	1.62929402294238	0.103250790863017	0.516137157329224
hsa-miR-185-3p	9.67837429160717	-0.540832888194925	0.334192180945539	-1.61832897066811	0.105591720444665	0.516137157329224
hsa-miR-671-3p	131.545996201593	-0.26591209246224	0.164584006142743	-1.61566180514293	0.1061674532481	0.516137157329224
hsa-miR-489-3p	130.977844620757	-0.404469838667549	0.251954077659357	-1.60533158433099	0.108420851904129	0.518279969281167
hsa-miR-1260b	169.27039267095	-0.450793266779425	0.281975845950352	-1.5986946160587	0.109888474499488	0.518279969281167
hsa-miR-361-3p	145.009824824064	-0.260780805280495	0.164856596555354	-1.58186454609314	0.113680496115046	0.528279952534627
hsa-miR-1843	57.8072862361361	-0.336955066408066	0.215663737687304	-1.56240947143662	0.118191557255208	0.541283073806461
hsa-miR-1290	10.112515423377	0.670098741797623	0.439615839222243	1.52428252581423	0.127438150354222	0.575292221599058
hsa-miR-138-1-3p	16.0333360870699	-0.483620235835164	0.321735080021423	-1.50316289974647	0.132797042016338	0.591040356016379
hsa-miR-937-3p	8.3307961562316	0.557838967611568	0.375548919208155	1.48539628016444	0.13743888047716	0.601367741019269
hsa-miR-501-5p	6.18055725697306	-0.686081951278118	0.463627937823155	-1.47981149388762	0.138923560425338	0.601367741019269
hsa-miR-192-5p	10211.0739592222	0.359497255001753	0.245112162392767	1.4666642874526	0.142467402367815	0.608374312813915
hsa-miR-196a-5p	713.518903345413	0.300993093475958	0.208430262105324	1.44409497179378	0.148712262295675	0.626574331805778
hsa-miR-769-5p	390.293682281046	-0.18506255072702	0.129136032329409	-1.43308221097385	0.151834344521861	0.631311221959316
hsa-miR-107	808.728031884466	-0.123285459214959	0.0869876004834916	-1.41727623856409	0.156402179466058	0.641858294951614
hsa-miR-888-5p	8809.12312171034	-0.167183401272934	0.11892209241734	-1.40582290367233	0.159776719134854	0.645964507750451
hsa-miR-9-5p	687.146790813509	0.298084649534211	0.212906336422435	1.40007411025462	0.161491126937613	0.645964507750451
hsa-miR-130b-5p	9.29477706694627	0.55632235896082	0.400447401983964	1.38925201213591	0.164756130643895	0.650786716043387
hsa-miR-6724-5p	7.60380921935381	-0.606708192479465	0.444511181451669	-1.36488848379044	0.17228810235374	0.672136300540515
hsa-miR-532-3p	35.0268909473252	-0.296891374783947	0.219192906511373	-1.354475286218	0.175584792788892	0.676643835625485
hsa-miR-191-3p	5.85434769659154	-0.628415049367741	0.466641502044038	-1.34667629564684	0.178084509884273	0.6768946176442
hsa-miR-23a-3p	120.497983653008	-0.221520911103415	0.167048796436338	-1.32608504717863	0.184811528428417	0.6768946176442
hsa-miR-598-3p	177.964361399854	0.250062968115698	0.189130420463731	1.32217211542472	0.186110844179067	0.6768946176442
hsa-miR-374b-5p	42.1742987078435	-0.368140667479344	0.279790907092424	-1.31577066354675	0.18825102852386	0.6768946176442
hsa-miR-509-3-5p	9.2428482841648	0.654158924760873	0.502867450806058	1.30085755940717	0.193307215483557	0.6768946176442
hsa-miR-324-3p	14.1073559114258	-0.514706278500933	0.397357537853329	-1.29532279991859	0.195208897139608	0.6768946176442
hsa-miR-148a-5p	839.005723970271	-0.249843170127069	0.193145179255104	-1.29355115716908	0.195820502777456	0.6768946176442
hsa-miR-210-3p	119.319374107299	-0.209784762003295	0.162209904660794	-1.29329193825732	0.195910107849233	0.6768946176442
hsa-miR-184	145.748662250744	0.437438242654711	0.340120620066269	1.28612679398703	0.198398814450582	0.6768946176442
hsa-miR-25-5p	13.5207672480747	-0.436028934679684	0.339277362057327	-1.28516954987999	0.198733041815774	0.6768946176442
hsa-miR-3127-5p	12.7104392078281	-0.513533788889029	0.403447985366883	-1.27286244451571	0.203066857902899	0.6768946176442
hsa-miR-17-5p	54.4820772050363	-0.32170209952548	0.253991210475414	-1.26658752845552	0.205302814153425	0.6768946176442
hsa-miR-30d-3p	48.4321977198878	0.234123901627015	0.185673587927982	1.2609434881919	0.207329208394431	0.6768946176442
hsa-miR-95-3p	33.940525469971	0.442411762660516	0.352127294233214	1.25639724584231	0.208971979704029	0.6768946176442
hsa-miR-345-5p	371.015574097151	-0.187290938476911	0.149956329806744	-1.24896987488479	0.21167609246574	0.6768946176442
hsa-miR-744-5p	500.643505427264	-0.192831128544438	0.156122808150809	-1.23512464852778	0.216784117235777	0.6768946176442
hsa-miR-125a-3p	108.578772161464	-0.173087691975809	0.140281506229571	-1.2338596628165	0.217255202613552	0.6768946176442
hsa-miR-328-3p	405.122988968354	-0.173229217456853	0.140493405298449	-1.23300604102281	0.217573510335593	0.6768946176442
hsa-miR-31-5p	1330.32579354626	-0.230734635074318	0.188658209545169	-1.22302992077891	0.221318395433139	0.6768946176442
hsa-miR-203a-3p	3606.30107470476	-0.245235488782912	0.201355811873481	-1.21792108457739	0.223253962966743	0.6768946176442
hsa-miR-99a-3p	38.712508589165	0.232878550365838	0.192588142760511	1.20920502699603	0.226584086905061	0.6768946176442
hsa-miR-24-3p	399.208356669397	-0.191146030086441	0.158076206057265	-1.20920178219103	0.226585333202949	0.6768946176442
hsa-miR-874-5p	7.75854847034501	-0.374907776628653	0.311175472403372	-1.20481146451885	0.228276093160716	0.6768946176442
hsa-miR-486-3p	47.1289044954198	0.572866137753893	0.475991440536937	1.20352193120884	0.228774409760283	0.6768946176442
hsa-miR-501-3p	45.2352528699208	0.210967947939144	0.176310898747784	1.19656782103378	0.231475049157279	0.6768946176442
hsa-miR-10a-5p	131938.414231123	0.198559946436236	0.166349178652433	1.19363346452767	0.232621377636971	0.6768946176442
hsa-miR-1307-5p	52.9066308774818	-0.315019036488995	0.264964140978941	-1.18891196116244	0.234474312800977	0.6768946176442
hsa-miR-27a-5p	9.5837390196557	-0.382536685256094	0.32400499241016	-1.18065058939536	0.237741557753119	0.6768946176442
hsa-miR-146a-5p	620.303297280613	0.336091831379036	0.284683858195654	1.18057916423224	0.237769944805399	0.6768946176442
hsa-miR-30e-5p	3770.28561173202	0.118073736845743	0.101433361787776	1.16405228777473	0.244402822546926	0.689565106471683
hsa-miR-203b-3p	7.88414003223112	0.431516999490744	0.373227896701935	1.15617563237873	0.247609324834059	0.692429616350113
hsa-miR-500a-3p	307.961453128872	0.143823529909573	0.125430971801395	1.14663490080664	0.251532545857367	0.69529686951736
hsa-miR-23b-3p	299.029892239697	-0.14286926359184	0.125301309678505	-1.14020566870698	0.254200626382678	0.69529686951736
hsa-let-7f-5p	25061.0894117668	0.190200173778417	0.167259791375585	1.13715419715739	0.255473830585147	0.69529686951736
hsa-let-7e-3p	14.738470776025	-0.275896117427294	0.243622810186527	-1.13247243645231	0.257435866245352	0.69529686951736
hsa-miR-93-5p	926.68557078563	-0.105810302461967	0.0947536559865771	-1.11668833629972	0.264127606620208	0.707324777050727
hsa-miR-432-5p	21.601195864307	0.490936774539159	0.450504127015182	1.08974978274198	0.275823380180794	0.727035414467967
hsa-miR-128-3p	102.549733973135	-0.192071608932287	0.179099024024169	-1.07243247124768	0.283525829788022	0.727035414467967
hsa-miR-425-3p	76.592645372472	-0.18274923836254	0.170552270493406	-1.07151454409753	0.283938134670771	0.727035414467967
hsa-miR-197-3p	115.392979210484	0.188746559387385	0.176470909566518	1.06956188898794	0.284816557407002	0.727035414467967
hsa-miR-30c-5p	6023.49707493426	0.171304412388375	0.161561957351532	1.06030166504882	0.289007381994158	0.727035414467967
hsa-miR-342-3p	57.973978396539	-0.188948290442095	0.178587205535205	-1.05801694962323	0.290047715074105	0.727035414467967
hsa-miR-7706	32.4203333807605	-0.315984383212443	0.299435416252827	-1.05526723313732	0.291303122597547	0.727035414467967
hsa-miR-30a-5p	228966.905849383	0.161001201192702	0.152635247667743	1.05481010220634	0.291512183415391	0.727035414467967
hsa-miR-30b-3p	121.939124268705	-0.145254788336432	0.137901934594026	-1.05331943865801	0.292194612776683	0.727035414467967
hsa-miR-148b-3p	291.608479331609	-0.125630969052677	0.121928233538688	-1.03036815515592	0.302837216178829	0.743177695390051
hsa-miR-130b-3p	30.2682193711435	-0.26991673465761	0.262258848308985	-1.0291997253782	0.303385831345938	0.743177695390051
hsa-miR-16-5p	387.372377143243	-0.182625628762805	0.178819473090281	-1.02128490598226	0.307119475542048	0.745472149013108
hsa-miR-484	87.9304702710322	-0.149391424374033	0.146859989739123	-1.01723706122686	0.309040669369358	0.745472149013108
hsa-miR-3158-3p	12.2980808493391	0.364470846449548	0.360127646639226	1.01206016769569	0.311509286053543	0.745734351461513
hsa-let-7f-2-3p	8.95598312981678	0.520973139513667	0.521638809457333	0.99872388723462	0.317928465764184	0.750527772900171
hsa-miR-452-5p	13.155661580101	0.29773654641861	0.298322374593329	0.998036258006066	0.318261777115895	0.750527772900171
hsa-miR-4466	7.21683145342734	0.592430486341319	0.605701218715771	0.978090299368079	0.328029665213755	0.767832401537383
hsa-let-7d-5p	2758.01961675377	0.107632881226525	0.11192228980783	0.961675117720787	0.336212825048181	0.776840585602751
hsa-miR-708-5p	7.63237250825895	-0.455837630030197	0.474575022417512	-0.960517533578008	0.336794810846762	0.776840585602751
hsa-miR-381-3p	8.2033710962922	0.409297547920893	0.431831755767656	0.947817159007438	0.343222543588419	0.783968376048525
hsa-miR-222-3p	3635.61852808977	-0.168862042005561	0.178808224042728	-0.944375142192618	0.344977979511768	0.783968376048525
hsa-miR-32-3p	14.7568122877936	0.325857740312513	0.346736410457586	0.939785181148069	0.347327761540486	0.783968376048525
hsa-miR-378i	41.8243019211375	-0.208739806801859	0.224185483718887	-0.931103135400168	0.351800216896447	0.788431691767924
hsa-miR-642a-5p	20.2923044878617	-0.321801007599569	0.348359300124731	-0.92376178125386	0.355610357777411	0.79135826096945
hsa-miR-92a-2-5p	17.8352509542406	-0.306496684673783	0.350221140213916	-0.875151866864958	0.381491278915929	0.831818041390293
hsa-miR-29b-3p	24.9418154610207	-0.166048102011304	0.190752742883466	-0.870488672934814	0.384033406662526	0.831818041390293
hsa-miR-19b-3p	76.4286786389718	-0.141042484441461	0.163689098369423	-0.861648612194981	0.388880911637343	0.831818041390293
hsa-miR-148b-5p	35.4059298279294	-0.224481943092094	0.261434690435005	-0.8586540015733	0.390531435332314	0.831818041390293
hsa-miR-206	30.9278598331246	-0.315210232993141	0.367549674921831	-0.85759899817672	0.3911139284415	0.831818041390293
hsa-miR-101-3p	1829.65668646406	-0.0902743735804577	0.105480022701964	-0.855843327181768	0.392084445941154	0.831818041390293
hsa-let-7b-3p	35.4723317393148	0.197361511004952	0.230669781648717	0.855601932746919	0.392218000528967	0.831818041390293
hsa-miR-200c-3p	10976.242018998	-0.12079496450038	0.143327270458657	-0.842791215613246	0.399345221738713	0.838954510997864
hsa-miR-766-3p	21.3533769003203	0.32276226992295	0.38422809816545	0.840027763362499	0.400892820128726	0.838954510997864
hsa-let-7c-5p	28263.3834261935	-0.118699585309	0.143431811107344	-0.827568057550113	0.407915164375939	0.847757734979814
hsa-miR-196b-5p	292.685323913526	-0.145271612408723	0.176498495323446	-0.823075642330561	0.410464979278201	0.847757734979814
hsa-miR-30e-3p	4748.94808936714	0.101536788928398	0.127639087445733	0.7954991763128	0.426323189905212	0.852923066424449
hsa-miR-296-3p	13.9913478155768	-0.215400755969255	0.270898499847932	-0.79513454703577	0.426535240594848	0.852923066424449
hsa-miR-3615	98.1686619672546	-0.154672476864252	0.196037289367174	-0.788995182312246	0.43011482232629	0.852923066424449
hsa-miR-365b-3p	6.71490712583569	-0.340879751269073	0.435864918873565	-0.782076594165989	0.434169561208492	0.852923066424449
hsa-miR-365a-3p	6.71490712583569	-0.340879751269073	0.435864918873565	-0.782076594165989	0.434169561208492	0.852923066424449
hsa-miR-429	499.550681996854	-0.160606096849191	0.206857344209896	-0.776409933438118	0.43750698135435	0.852923066424449
hsa-miR-181a-5p	18592.3291647574	0.128032106962457	0.165090109230771	0.775528634386498	0.438027352075931	0.852923066424449
hsa-miR-22-3p	6017.70647807164	0.0926335675243941	0.119638876531105	0.774276474422676	0.438767312679953	0.852923066424449
hsa-miR-4516	26.0769752510377	-0.295482449996223	0.381633732732398	-0.77425663575556	0.438779042064771	0.852923066424449
hsa-miR-29b-2-5p	12.7682857357028	-0.277205580750445	0.360944760331242	-0.768000013342903	0.442487176967351	0.852923066424449
hsa-miR-423-3p	2899.16204087895	-0.102444190154159	0.133621350135798	-0.766675310869452	0.443274586305816	0.852923066424449
hsa-miR-4448	11.133668741276	-0.414635333678777	0.543298744615132	-0.76318110024808	0.445355398607703	0.852923066424449
hsa-miR-2110	14.9178531404509	-0.204034065057739	0.272045362198427	-0.750000159565005	0.453254608651751	0.858358156652171
hsa-miR-204-3p	160.505365974572	0.149999930722468	0.200164396173763	0.749383674568444	0.453625987850989	0.858358156652171
hsa-miR-10b-3p	82.4408656787154	0.108644449922529	0.147466281866739	0.736740958999077	0.461279893549112	0.862734781476756
hsa-miR-181d-5p	267.8266164451	-0.141320017350232	0.192488228805972	-0.734174854363086	0.462842176838729	0.862734781476756
hsa-miR-941	659.514833607293	-0.129398453647611	0.176758375853084	-0.732064056501418	0.464129471047622	0.862734781476756
hsa-miR-891a-5p	508.268459005979	0.291855308685779	0.406832417922224	0.71738459333291	0.473136823334339	0.874334714465796
hsa-miR-1304-3p	21.3015129428224	-0.248387059661644	0.353910286488993	-0.701836225575119	0.482781304441454	0.882966602491354
hsa-miR-425-5p	417.815797892965	-0.108783030964216	0.156854215388592	-0.693529534381436	0.487977297844574	0.882966602491354
hsa-let-7i-5p	7916.37542498372	0.0830854894774206	0.120186302817389	0.691305810477095	0.489373381110309	0.882966602491354
hsa-miR-548az-5p	7.22965405951864	-0.30305235378993	0.439806601570597	-0.689058219471235	0.490786630958029	0.882966602491354
hsa-miR-3913-5p	8.01949422380637	-0.23285842941239	0.341923905533386	-0.681024127427243	0.495856223804875	0.882966602491354
hsa-miR-181b-5p	2152.9967996176	-0.0903889241524056	0.133170911735744	-0.678743750975945	0.497300239608865	0.882966602491354
hsa-miR-106b-5p	8.88373803102087	-0.300187934788718	0.44736027669513	-0.671020540773877	0.50220744417799	0.882966602491354
hsa-miR-1270	32.5603096125525	-0.177536357985494	0.265565115792206	-0.668522887337389	0.503799877273335	0.882966602491354
hsa-miR-27b-5p	49.2286166606251	-0.103691511298045	0.155624990459416	-0.666290876497021	0.505225196005675	0.882966602491354
hsa-let-7g-5p	2304.08990376813	0.098406889430373	0.14843066283697	0.662982213711858	0.507341945468007	0.882966602491354
hsa-let-7a-3p	35.3133018073674	0.236595874192816	0.357878641072265	0.661106439557095	0.508544055865273	0.882966602491354
hsa-miR-10a-3p	158.569992406264	0.133542431915638	0.207481107603311	0.643636586763173	0.519811119478691	0.893788165872722
hsa-miR-148a-3p	14316.8217148181	-0.0879423052564534	0.137602648224206	-0.639103290462571	0.522755739486838	0.893788165872722
hsa-miR-1468-5p	44.3118839621895	0.136148293270123	0.213608355054673	0.637373445599899	0.523881620887298	0.893788165872722
hsa-miR-4510	11.2917054533891	-0.140015259518265	0.220849425053844	-0.63398516651845	0.526090502697235	0.893788165872722
hsa-miR-151a-5p	793.823776406021	-0.0683185495895977	0.108655677284945	-0.628761895344273	0.529504949752003	0.894778417762744
hsa-miR-151b	791.073845217617	-0.0677825524554067	0.108819599263673	-0.622889193803844	0.533357339707447	0.896494251848687
hsa-miR-664a-5p	39.4325407719156	-0.148139716696233	0.241154814325913	-0.61429300970134	0.539021720966368	0.901221501721546
hsa-miR-509-3p	23.8651841533954	-0.213085092197467	0.356404775045945	-0.597873842094283	0.549924114878205	0.914610633165858
hsa-miR-887-3p	54.3990917704322	-0.112587598591334	0.192833300864802	-0.58385972799517	0.559314689759143	0.925358334889473
hsa-miR-582-3p	37.1858278347299	0.116971329568422	0.204184584162903	0.572870523247239	0.566732364225719	0.932747016121496
hsa-miR-15b-5p	8.80994778850585	-0.214465963848042	0.384173574308331	-0.55825277476247	0.576671787939748	0.944188005124147
hsa-miR-21-5p	11413.4792613885	0.111779103704488	0.203298532913145	0.549827399650953	0.582437763653572	0.948713058322314
hsa-miR-301a-3p	18.6605763303474	0.158389620852177	0.293384569141993	0.539870318726678	0.589286468437598	0.954946277057852
hsa-miR-1180-3p	336.745745950905	0.0773655716306798	0.146888547968227	0.526695734288385	0.598404898355054	0.961103466176598
hsa-miR-185-5p	13.9825109862472	-0.163131490724931	0.311619892805897	-0.52349511212541	0.600629751593763	0.961103466176598
hsa-miR-30a-3p	36660.611802552	0.0749301949662235	0.143758010634873	0.521224484363078	0.602210399692932	0.961103466176598
hsa-miR-3605-3p	26.9003785019264	0.115084225206456	0.227783169960229	0.505235857533064	0.613393188064033	0.971801854674214
hsa-miR-320d	18.4291491290447	-0.116344116607808	0.234399572393124	-0.496349525811766	0.619647829743565	0.971801854674214
hsa-miR-17-3p	7.83894928319198	-0.169041968060948	0.344495593607648	-0.490694137160642	0.62364279376954	0.971801854674214
hsa-miR-873-3p	8.98086280458778	0.21546128405394	0.453540990160663	0.475064633028239	0.634740905845294	0.971801854674214
hsa-miR-532-5p	3034.88045216611	-0.0518995152594472	0.109573596450442	-0.473649829344795	0.635749635703363	0.971801854674214
hsa-miR-331-3p	7.8179545821712	-0.201921667888423	0.428443485419834	-0.471291254879412	0.637432759815656	0.971801854674214
hsa-miR-335-5p	17.4690934047616	-0.177675262222205	0.380242940831462	-0.467267746861229	0.640308329080602	0.971801854674214
hsa-miR-125b-1-3p	16.514867070196	-0.179001555971378	0.387448778490662	-0.462000568613723	0.64408091268491	0.971801854674214
hsa-miR-7977	62.6823461539867	-0.155718571463262	0.337346886593881	-0.461597772653302	0.644369792153404	0.971801854674214
hsa-miR-939-5p	8.41837007782409	0.191127912504631	0.414541645582656	0.461058411238738	0.644756698516434	0.971801854674214
hsa-let-7e-5p	7381.83964529242	-0.0560485991585098	0.121751483105963	-0.460352496155875	0.645263226121845	0.971801854674214
hsa-miR-4446-3p	33.0094390823159	-0.147441491662012	0.325458230999133	-0.453027386062344	0.650529021543439	0.971801854674214
hsa-miR-28-3p	11414.0552362046	-0.0742320384433738	0.16390762127377	-0.452889486568696	0.650628321793286	0.971801854674214
hsa-miR-98-5p	1899.60170171538	0.0650616623109959	0.146693179308361	0.443522068427127	0.657388160496205	0.971801854674214
hsa-miR-26b-5p	9875.17623297893	0.0707815771739492	0.161175934526417	0.43915723139392	0.660547612255224	0.971801854674214
hsa-miR-365a-5p	9.35385317673708	-0.173113890016648	0.395520468818269	-0.437686298597582	0.661613703062735	0.971801854674214
hsa-miR-140-3p	660.647211255059	-0.0517926586293239	0.118516806217156	-0.437006870860369	0.662106365138907	0.971801854674214
hsa-miR-7-1-3p	7.63386603585494	-0.217592687662092	0.501335703633098	-0.434025915340226	0.664269622182374	0.971801854674214
hsa-miR-191-5p	7469.82807084522	0.0574865341506113	0.135774108542939	0.423398354572373	0.672004645187242	0.976849104722532
hsa-miR-324-5p	74.295373709867	-0.0849798547766484	0.20621211880534	-0.412099227091826	0.680266695169538	0.976849104722532
hsa-miR-30c-1-3p	46.6327861818343	-0.0662054714343483	0.160843806767352	-0.411613432714319	0.680622784370431	0.976849104722532
hsa-miR-15a-5p	14.7536570976278	0.156831119122802	0.389304286420008	0.402849710608123	0.687058788779114	0.976849104722532
hsa-miR-10399-3p	44.9019225428718	0.114602804926145	0.285669912093586	0.401172122350081	0.688293404002941	0.976849104722532
hsa-miR-10b-5p	739365.565766853	0.0927267991473192	0.234451026405787	0.395506049040826	0.692469458280962	0.976849104722532
hsa-miR-542-3p	17.7754665916214	-0.118679000889433	0.302607837026705	-0.392187466311255	0.694919704282961	0.976849104722532
hsa-miR-1226-5p	13.5099721510838	-0.12464637483576	0.318761390228747	-0.391033477254922	0.695772490749079	0.976849104722532
hsa-miR-320c	34.5405620305719	-0.071474913651738	0.187107699453054	-0.381998783912531	0.70246226665819	0.976849104722532
hsa-miR-125a-5p	1263.2255345372	0.0484372453832569	0.12732248691209	0.380429620548493	0.703626530525625	0.976849104722532
hsa-miR-455-5p	18.5542709998144	0.113128109996619	0.308977026453022	0.366137609955346	0.714262394403331	0.976849104722532
hsa-miR-141-5p	17.6918682909004	0.116941514854287	0.329909806215511	0.354465107284188	0.722990349026781	0.976849104722532
hsa-miR-653-5p	38.8855469043276	0.128182780464012	0.362816477763309	0.353299225146093	0.723864126366873	0.976849104722532
hsa-miR-4454	76.8804104880181	-0.114082252149384	0.327852845015884	-0.347967857786493	0.727864322583154	0.976849104722532
hsa-miR-126-5p	16.6119585823485	-0.126545662044195	0.365006635914552	-0.346694140853426	0.728821112457461	0.976849104722532
hsa-let-7d-3p	307.171797304645	0.0574874121307995	0.165934757316027	0.346445874635615	0.72900765417289	0.976849104722532
hsa-miR-454-3p	21.8194482887052	0.116484689432103	0.341338333662724	0.341258739333981	0.732908806718865	0.976849104722532
hsa-miR-146b-5p	3805.10031000863	0.0668423876788719	0.200423935006996	0.333505016137613	0.738753103650245	0.976849104722532
hsa-miR-92a-3p	35027.1094184198	-0.038878251170606	0.117786067759878	-0.330075126116482	0.74134319742713	0.976849104722532
hsa-miR-210-5p	8.24157412340018	-0.122426048979916	0.374208994665065	-0.327159557160013	0.743547207884231	0.976849104722532
hsa-miR-194-3p	16.8013192891926	-0.0973903615846398	0.298916760706775	-0.325810976120459	0.744567373745183	0.976849104722532
hsa-miR-186-5p	1508.28922395721	0.0436499282533641	0.13696455318689	0.318695072832482	0.749957751299521	0.976849104722532
hsa-miR-934	8.05137354691732	0.115949855133028	0.36570522695802	0.31705823867357	0.751199411987607	0.976849104722532
hsa-miR-183-5p	856.472898256401	-0.0624186483415893	0.198626601455164	-0.314251202428588	0.753330256977889	0.976849104722532
hsa-miR-421	136.560651429862	-0.042092010857257	0.134242110785215	-0.313552957496351	0.753860593269677	0.976849104722532
hsa-miR-125b-2-3p	1467.52637914349	0.0483061639640589	0.154701435600492	0.312254141511698	0.754847388563685	0.976849104722532
hsa-miR-132-3p	82.124774853195	-0.0444602837373488	0.144415327313861	-0.307864023606872	0.75818580204482	0.976849104722532
hsa-miR-146b-3p	27.1243403747676	0.0831487510580166	0.270652747471188	0.307215617927056	0.758679258594802	0.976849104722532
hsa-miR-660-5p	543.101997434377	-0.0377045177840683	0.125305419524886	-0.300900934109878	0.763490037992314	0.976849104722532
hsa-miR-374b-3p	14.073043020732	0.100397807914068	0.335822695408281	0.298960759016028	0.764969986761591	0.976849104722532
hsa-miR-424-3p	106.233627689141	-0.0553362186969882	0.18526994127143	-0.29867888075766	0.765185072616112	0.976849104722532
hsa-miR-2116-3p	10.8012231881068	0.123969463018889	0.417727173833932	0.296771363665637	0.766641069529076	0.976849104722532
hsa-miR-27b-3p	2852.96643213029	0.0303260986110092	0.10525640674015	0.288116415429952	0.773257627472504	0.977810896682521
hsa-miR-760	14.5326090377938	-0.072974669732079	0.253657908186652	-0.287689314532946	0.773584570160223	0.977810896682521
hsa-miR-205-5p	563.567846271993	-0.0676510664599999	0.249777915705275	-0.27084486740543	0.786510349920955	0.983483017075162
hsa-miR-454-5p	11.6685419342244	0.0965298430181711	0.361975148712332	0.266675332164543	0.789719148383251	0.983483017075162
hsa-miR-330-3p	42.2048436500261	0.05091384883966	0.198796373951711	0.256110550849521	0.797865475225262	0.983483017075162
hsa-miR-30d-5p	36256.8962336842	0.0247368775510024	0.0967268220060172	0.25573958740693	0.798151925036463	0.983483017075162
hsa-miR-129-5p	24.9836765025434	0.084714138295782	0.331352474446143	0.255661704163767	0.79821206821688	0.983483017075162
hsa-miR-374a-5p	16.1378342424535	-0.0859559138104474	0.340430649134953	-0.252491701404866	0.800661027687405	0.983483017075162
hsa-miR-10527-5p	28.1912443969528	0.0632939171795257	0.25845313553584	0.244895141427869	0.806537623747109	0.983483017075162
hsa-miR-30c-2-3p	1361.14755608157	-0.0306659333050693	0.128274913225899	-0.239064151624605	0.811055838738717	0.983483017075162
hsa-miR-27a-3p	53.4476786755456	0.0431887292928155	0.183611689644018	0.235217754253821	0.814039726631397	0.983483017075162
hsa-miR-361-5p	180.369329261783	-0.0335147615621294	0.143358521246247	-0.233782835305347	0.815153575801962	0.983483017075162
hsa-miR-584-5p	150.200130502196	0.0673578610845119	0.305232142091273	0.220677483776823	0.825343564604131	0.983483017075162
hsa-miR-423-5p	3646.90965169097	-0.0383425228287862	0.173763200496923	-0.220659625968762	0.825357470350753	0.983483017075162
hsa-miR-16-2-3p	18.3695446998725	0.0632245535828362	0.287484085981741	0.219923664181021	0.825930606112409	0.983483017075162
hsa-miR-140-5p	9.9445129425588	-0.0946171158278597	0.434138408289517	-0.217942282970646	0.827474081857587	0.983483017075162
hsa-miR-1269a	21.6559046973273	0.114076107763359	0.526915743047093	0.216497816337143	0.828599727112547	0.983483017075162
hsa-miR-548k	4.96691084034979	0.110312563593851	0.516629522845003	0.213523538078846	0.830918631685759	0.983483017075162
hsa-miR-6863	10.8450543728034	0.128405742449927	0.601590708806787	0.213443692813359	0.830980903667938	0.983483017075162
hsa-miR-378a-3p	2484.00235566378	-0.0297567897191204	0.162976266352096	-0.182583577260467	0.855124771170599	0.996680889941403
hsa-miR-92b-3p	3024.56065132401	0.0446385872820462	0.245189126362519	0.182057776967021	0.855537383999077	0.996680889941403
hsa-miR-338-3p	8.02329833652702	-0.0933521432583474	0.518677714037184	-0.179981018524453	0.857167469877151	0.996680889941403
hsa-miR-151a-3p	11716.5271934428	-0.0261965529751622	0.154673640974212	-0.169366627759994	0.865508271450261	0.996680889941403
hsa-miR-335-3p	36.1762230134104	0.0454533818113673	0.284551141780984	0.159737126784585	0.873088153454877	0.996680889941403
hsa-miR-187-3p	12.3008896596585	0.0527588427096066	0.332366846950104	0.158736778934894	0.873876260142696	0.996680889941403
hsa-miR-1303	9.00827856950661	-0.0544048813287921	0.36366146397199	-0.149603097162317	0.881077764504627	0.996680889941403
hsa-miR-181c-3p	33.7459138461343	0.0418242708216379	0.288456247612733	0.144993464928481	0.884716031497758	0.996680889941403
hsa-miR-449a	17.3821184629984	-0.0464069552722384	0.326106236427716	-0.142306248971491	0.88683811079676	0.996680889941403
hsa-miR-3065-3p	25.141955383989	0.0528922487803836	0.378461435168424	0.139755980042842	0.888852794697369	0.996680889941403
hsa-miR-7-5p	57.252818641587	-0.0362518728888901	0.260932333286603	-0.138932084162493	0.889503817327106	0.996680889941403
hsa-miR-224-5p	13.5212025320455	0.0523227249347767	0.383322336186023	0.136497980930036	0.891427620596955	0.996680889941403
hsa-miR-181a-2-3p	805.2366717992	-0.0210583871074132	0.157602671056201	-0.13361694295082	0.893705485794468	0.996680889941403
hsa-miR-34a-5p	50.5653100573359	0.0316234580319067	0.246662061715204	0.128205601672215	0.897986267162188	0.996680889941403
hsa-miR-3065-5p	40.0019826904965	0.0313767637610698	0.246709012533588	0.127181262811784	0.898796935055281	0.996680889941403
hsa-miR-1299	85.782661457805	0.0708161058579067	0.561590111406466	0.126099274933015	0.899653341410237	0.996680889941403
hsa-miR-19a-3p	9.66818734173991	-0.0352469431516417	0.293791405609086	-0.119972682926405	0.904504787498887	0.996680889941403
hsa-miR-502-3p	28.4925808337083	-0.0281926089988906	0.259279625141768	-0.108734378891036	0.913413173097506	0.996680889941403
hsa-miR-221-3p	5899.88261357206	-0.0174677529379519	0.161870143913299	-0.1079121357136	0.914065390433033	0.996680889941403
hsa-miR-182-5p	14789.8961643582	0.0221053464279493	0.208639788300498	0.105949812392024	0.915622171874667	0.996680889941403
hsa-miR-589-5p	34.1531805014761	-0.0246143570754697	0.238284279121266	-0.103298283740083	0.917726237710911	0.996680889941403
hsa-miR-26b-3p	10.4019052457798	-0.0359580970806887	0.359479643874015	-0.100028187112844	0.920321947584984	0.996680889941403
hsa-miR-892a	9.92097674117714	0.0549377890954441	0.553513736289026	0.0992528016807111	0.92093755210599	0.996680889941403
hsa-miR-378c	17.1313763147841	0.0272107827330276	0.297484041761522	0.0914697224493177	0.927119363344095	0.996680889941403
hsa-miR-152-3p	343.609864083415	-0.0123330181812919	0.138695868845638	-0.088921308788353	0.929144448668719	0.996680889941403
hsa-miR-190a-5p	29.2958790941292	-0.0254802840615547	0.292862974376093	-0.0870041155452893	0.930668240782901	0.996680889941403
hsa-miR-1287-5p	12.242959581926	-0.0298878582650426	0.346311454746663	-0.0863034065301318	0.931225230562712	0.996680889941403
hsa-miR-455-3p	16.04843786732	-0.0251751969580922	0.301375437759437	-0.0835343355956814	0.933426676930066	0.996680889941403
hsa-miR-3622a-5p	6.27166848514596	-0.0441971489190703	0.555393050563805	-0.079578145376871	0.936572777543773	0.996680889941403
hsa-miR-3605-5p	7.27706098320005	-0.0276052990606828	0.378242626270817	-0.0729830461808335	0.941819608715865	0.996680889941403
hsa-miR-769-3p	17.9808170481296	-0.0202757487561475	0.278286750976988	-0.0728591953622117	0.941918164987184	0.996680889941403
hsa-miR-20a-5p	35.2177024920228	0.0162406033803633	0.227389688998103	0.0714218989080843	0.943061981305315	0.996680889941403
hsa-miR-577	105.300908173934	0.0153278618508784	0.2357768711491	0.0650100316293764	0.948166013067434	0.998326502073063
hsa-miR-99b-5p	7438.65026788043	0.00930281765945098	0.155786568870513	0.059715145707993	0.952382508731624	0.998326502073063
hsa-miR-92b-5p	50.3194748686092	-0.0149096860255368	0.27979408755849	-0.0532880667909753	0.95750238801472	0.998326502073063
hsa-miR-218-5p	42.5769670564315	0.0127448240352097	0.260733067125885	0.0488807352887709	0.961014341519986	0.998326502073063
hsa-miR-4286	47.6081360544412	0.012840257254399	0.304393256022716	0.0421831200276026	0.966352718848865	0.998326502073063
hsa-miR-194-5p	78.4149976150804	0.0110946408764984	0.272183895439737	0.040761562540554	0.967485982524241	0.998326502073063
hsa-let-7a-5p	57395.6905016442	0.00602608099158438	0.162445910561523	0.0370959230106449	0.97040852275899	0.998326502073063
hsa-miR-10401-3p	21.1652312273373	0.01560197159914	0.423515882518554	0.0368391652902332	0.970613245844393	0.998326502073063
hsa-miR-4728-3p	32.4957296447148	0.0096977887011385	0.359686243150429	0.0269618004186017	0.978490201796843	0.998326502073063
hsa-miR-449c-5p	26.4502046158278	0.00593133460189177	0.288895581853988	0.0205310671898387	0.983619729262011	0.998326502073063
hsa-miR-24-2-5p	14.525723200621	-0.00608477387834025	0.303791302053243	-0.0200294538955359	0.984019876464308	0.998326502073063
hsa-miR-342-5p	39.2195483886801	-0.00262129127377991	0.240075070765476	-0.0109186316822566	0.991288365451101	0.998326502073063
hsa-miR-7704	34.9141882899399	0.00329796497948013	0.371036798369649	0.00888851185103881	0.99290808700919	0.998326502073063
hsa-miR-625-3p	53.945764645747	-0.00204301492755962	0.304822711691482	-0.00670230546871915	0.994652373981449	0.998326502073063
hsa-miR-877-5p	16.8472134376072	-0.00194264495795326	0.362240656662053	-0.00536285732212998	0.995721079451356	0.998326502073063
hsa-miR-181a-3p	51.2965538531998	0.00117400392137668	0.238394254106607	0.00492463178601479	0.996070728212422	0.998326502073063
hsa-miR-708-3p	5.35730367586142	0.000980081732826377	0.467279640450983	0.00209742014841579	0.998326502073063	0.998326502073063

## Sheet: Grades 2+3 vs grade 1
	baseMean	log2FoldChange	lfcSE	stat	pvalue	padj
hsa-miR-155-5p	567.479219230508	-1.12683386367411	0.310372982319164	-3.63057974716163	0.000282785311754646	0.0981265031788621
hsa-miR-99a-5p	466.242520119229	-0.629889477490267	0.192813587531408	-3.26683137612209	0.00108758439862637	0.129660994973957
hsa-miR-375-3p	6892.50823560432	-0.952953644117675	0.301800387028682	-3.15756269731725	0.00159094020639684	0.129660994973957
hsa-miR-195-3p	12.9314382886937	-1.14625981722733	0.378661403899454	-3.02713665935622	0.00246882316208326	0.129660994973957
hsa-miR-363-3p	552.291903735185	-0.687293189405291	0.227492212583047	-3.02117238037057	0.00251797965262132	0.129660994973957
hsa-miR-497-5p	6.5080893335033	-1.41082121217947	0.468259857742475	-3.0129023209061	0.00258762190991084	0.129660994973957
hsa-miR-874-3p	69.5495143222618	-0.63388581884606	0.21061901075154	-3.00963249511144	0.00261563966806254	0.129660994973957
hsa-miR-382-5p	7.99074110546929	1.01228953940064	0.347212490418546	2.91547558724162	0.00355146890700485	0.154044963841336
hsa-miR-362-5p	5.66319878457102	-1.2394762583591	0.435499893449603	-2.84610002666403	0.00442582901338529	0.170640296404966
hsa-miR-135a-2-3p	15.1164252299512	-0.921052295709011	0.331778505575206	-2.77610598707164	0.00550142712796293	0.190899521340314
hsa-miR-143-3p	19.8541325515228	0.957486192525117	0.349175427756502	2.74213508859169	0.00610412318313683	0.192557340413498
hsa-miR-504-5p	23.8447834568568	-0.680096692128017	0.251001880914406	-2.70952826986957	0.00673789628637542	0.194837500947689
hsa-miR-106a-5p	12.0675308263808	-1.09937023682923	0.417695105217503	-2.63199214713508	0.00848858248902982	0.212572892320654
hsa-miR-29a-3p	126.465004205947	-0.462828677058069	0.176081423048408	-2.62849237043494	0.00857642793224542	0.212572892320654
hsa-miR-200b-5p	128.085797906212	-0.327402275429988	0.12627369225038	-2.59279878171934	0.00951984505545192	0.216651623838156
hsa-let-7b-5p	104711.462043402	-0.267510638949967	0.10399308306217	-2.57238876926114	0.0100999404802302	0.216651623838156
hsa-miR-204-3p	174.123339870578	0.407304798544808	0.159405132435392	2.55515485807768	0.0106140564992757	0.216651623838156
hsa-miR-200a-5p	231.534455637002	-0.239001143779583	0.0957480133448456	-2.49614728734682	0.0125550458672738	0.230255295829581
hsa-miR-195-5p	5.69567120495218	-1.04547604971177	0.41908488459786	-2.49466417934633	0.0126076386765476	0.230255295829581
hsa-miR-574-5p	304.698498605481	-0.321935943228464	0.130317382551826	-2.47039908970266	0.0134962390418281	0.234159747375718
hsa-miR-204-5p	21045.3996673546	0.342302289913984	0.140831923809906	2.43057313039351	0.0150749634969427	0.249095825401862
hsa-miR-193a-5p	6.84354841814193	-0.754674092410395	0.313781939333699	-2.40509091763825	0.0161684427321094	0.250269105580012
hsa-miR-200b-3p	1756.6843720016	-0.309753542430791	0.129966685016968	-2.38333033107947	0.0171567912737775	0.250269105580012
hsa-miR-20b-5p	33.0837591264743	-0.771607449244434	0.32511216253481	-2.37335768440167	0.0176271845607857	0.250269105580012
hsa-miR-125b-5p	69.4751577121812	-0.399620356331534	0.169235495573027	-2.36132706663239	0.0182096626750029	0.250269105580012
hsa-miR-149-5p	32.9638563513372	-0.575801468385831	0.245549407552218	-2.3449515685082	0.0190295512917273	0.250269105580012
hsa-miR-215-5p	24.8327682326473	0.526738876262534	0.226026601055174	2.33042869203681	0.0197835047832917	0.250269105580012
hsa-miR-25-3p	1901.98247068665	-0.244150166073497	0.105221643434614	-2.32034169115801	0.020322400469378	0.250269105580012
hsa-miR-28-5p	175.700162087531	-0.332106369309999	0.143973703786611	-2.30671546661206	0.0210706874487352	0.250269105580012
hsa-miR-574-3p	161.570407116758	-0.417261526969555	0.183163783602171	-2.27807877061461	0.0227218848570543	0.250269105580012
hsa-miR-130a-3p	182.961733889374	0.205345575316843	0.0904412038204826	2.27048697543251	0.0231780526622441	0.250269105580012
hsa-miR-193b-3p	22.957219162018	-0.643489278477419	0.283580337986121	-2.26916041869205	0.0232585722991311	0.250269105580012
hsa-miR-92a-1-5p	61.2197025558739	-0.377022053662629	0.166799598645896	-2.26032950152969	0.0238008083116437	0.250269105580012
hsa-miR-100-5p	384.733508616194	-0.360294188987038	0.160365252061675	-2.24670983492405	0.0246585773025384	0.251662538940612
hsa-miR-29c-3p	87.8468044404772	-0.364331403253614	0.164418714846177	-2.21587550781227	0.0267000293476406	0.259530224459582
hsa-miR-23b-3p	333.700434854809	-0.348100857464728	0.157800408304401	-2.20595663347863	0.0273870362709297	0.259530224459582
hsa-miR-361-3p	132.042330408227	-0.289294168054439	0.131384623210887	-2.20188756480345	0.0276732515994366	0.259530224459582
hsa-miR-652-3p	29.8029204732954	-0.538841545178063	0.246715860464784	-2.18405717477161	0.0289580470252531	0.264280561733308
hsa-miR-1296-5p	6.81925791515779	-0.746840755613218	0.343528519006341	-2.17402839733208	0.0297030026155592	0.264280561733308
hsa-miR-103a-3p	3690.66423134113	-0.156526439580023	0.0732103344428434	-2.13803748843991	0.0325137007356685	0.278410014587918
hsa-miR-345-5p	334.345214041745	-0.247683386696749	0.116100469584424	-2.13335387516794	0.0328957077755177	0.278410014587918
hsa-miR-185-3p	8.51289303659295	-0.588735549595044	0.278558599794369	-2.1135069964799	0.0345573968135871	0.285509921293208
hsa-miR-106b-3p	291.47209632636	-0.224982593771214	0.108497790301539	-2.073614523816	0.0381151252510574	0.307580196793417
hsa-miR-3158-3p	15.1438495311045	0.643788543486702	0.31227950145182	2.0615779790017	0.0392479323497295	0.309523466485367
hsa-miR-671-3p	123.989014706346	-0.312007462883144	0.152882263080013	-2.04083493138672	0.0412672372099422	0.312862238173254
hsa-miR-1307-5p	45.4740502411351	-0.415910415912872	0.204010285230784	-2.03867376315061	0.0414825979684206	0.312862238173254
hsa-miR-409-3p	24.8956279007228	0.709768425640224	0.349672849990446	2.02980707727128	0.0423761532972419	0.312862238173254
hsa-miR-937-3p	8.21238203854604	0.619285724807322	0.309937241476753	1.99810039560468	0.0457057768736267	0.330414678648926
hsa-miR-127-3p	39.4948736982379	0.585429400110156	0.296143226915784	1.97684548185408	0.0480590988555702	0.340336883732303
hsa-miR-342-3p	54.7180025700957	-0.277783857838856	0.143155606351638	-1.94043296604483	0.0523270934651978	0.363150028648472
hsa-miR-1266-5p	8.34751837225884	0.689699373412858	0.358030605238349	1.92636987822231	0.0540582057825172	0.36780779228497
hsa-miR-365b-5p	19.864035452124	-0.483100345810554	0.253005009275518	-1.90944972668295	0.0562041011835864	0.375054290590471
hsa-miR-148b-5p	33.5860981622962	-0.377689987518736	0.199657138171341	-1.89169288400103	0.0585319120089067	0.3761400583571
hsa-miR-339-5p	24.7662124773415	-0.468415898133111	0.248331073286324	-1.88625568252198	0.0592605082044448	0.3761400583571
hsa-miR-148b-3p	265.806895861316	-0.179297187485308	0.0951884337946283	-1.88360266408151	0.059618741238157	0.3761400583571
hsa-miR-4516	26.5505591065708	-0.570617897302975	0.305896290987586	-1.86539658738828	0.0621258353614851	0.382689856702609
hsa-miR-489-3p	110.712917950226	-0.446783135484622	0.240185057809865	-1.8601620748544	0.0628625989396216	0.382689856702609
hsa-miR-191-3p	5.01267818898951	-0.816008606280224	0.442463017405387	-1.84424138104314	0.065147970129436	0.389764579912315
hsa-miR-199a-3p	27.6745481898097	0.377770309108138	0.208051684821555	1.81575222249294	0.0694083892596631	0.401411851218385
hsa-miR-199b-3p	27.6745481898097	0.377770309108138	0.208051684821555	1.81575222249294	0.0694083892596631	0.401411851218385
hsa-miR-7704	35.0782983830461	-0.604755122402616	0.335772456227696	-1.80108615577603	0.0716893014617924	0.401758709522745
hsa-miR-769-5p	361.400475652194	-0.192875778251847	0.107124303435318	-1.80048571674779	0.0717839769176086	0.401758709522745
hsa-miR-4492	11.7982075534667	0.710038215428904	0.407707219104568	1.74153947283135	0.0815890604601716	0.446859794286973
hsa-miR-19b-3p	71.0571926966616	-0.232414676660944	0.133815776277999	-1.73682568024048	0.0824179447676262	0.446859794286973
hsa-miR-664a-3p	14.0413743073594	0.513637193812495	0.300818344508549	1.70746632706736	0.0877354113754318	0.468372119188843
hsa-miR-432-5p	22.5483914518649	0.701474889041425	0.414299945495882	1.69315708743775	0.0904255703391612	0.474772431017152
hsa-miR-484	81.460059169764	-0.199870238947897	0.119019318056865	-1.67930922652744	0.0930917937545029	0.474772431017152
hsa-miR-196a-5p	706.389762923988	0.302933481450726	0.180745537414832	1.67602191336796	0.0937339004121847	0.474772431017152
hsa-miR-4448	9.81537401723312	-0.831622389027724	0.497205096317904	-1.67259425775475	0.0944071980985115	0.474772431017152
hsa-miR-130b-5p	8.82427440382819	0.527452955062439	0.318066193109033	1.65831190642015	0.0972545270394331	0.482104584038333
hsa-miR-126-5p	15.3517234587194	-0.511842144686406	0.311170880879135	-1.64489088194989	0.0999923155992122	0.488694838210234
hsa-miR-192-5p	9526.95394539884	0.340041712563884	0.208913012478164	1.62767129021906	0.103594603834002	0.495098810004452
hsa-let-7e-3p	12.7678063448008	-0.330303223450062	0.203259809034852	-1.6250296850049	0.104156233804971	0.495098810004452
hsa-miR-874-5p	6.37747652919097	-0.489992093101044	0.30341228770846	-1.61493819779594	0.106324079208015	0.498573722772718
hsa-miR-17-5p	49.3256735307442	-0.323616199212878	0.207096937966965	-1.56263150189357	0.118139294285684	0.541421247981125
hsa-miR-340-5p	139.320823812438	0.207225920458178	0.132773088469324	1.56075242993279	0.118582175350333	0.541421247981125
hsa-miR-26a-5p	64323.6150528204	0.124415284532085	0.0801377446915249	1.55251791787999	0.120538348802697	0.543205286162804
hsa-miR-193b-5p	20.7472340474778	-0.339228259571202	0.219656795351976	-1.54435586218777	0.122502146474224	0.544977497776354
hsa-miR-425-3p	67.9503077361777	-0.222184532225999	0.144602552860014	-1.53651873934127	0.124411205387964	0.546464408476246
hsa-miR-3912-3p	5.00463602975236	0.567072866874561	0.379762869465347	1.49322883427998	0.135377296790646	0.56808310997225
hsa-miR-148a-5p	763.660716011376	-0.248689221255389	0.167107384843847	-1.48820006660852	0.136698139708835	0.56808310997225
hsa-let-7d-5p	2760.41003279215	0.150377691975041	0.10142462758505	1.4826546131406	0.138166199118713	0.56808310997225
hsa-miR-429	463.436842864808	-0.24367413840924	0.165069693075506	-1.47618944379922	0.139893042581354	0.56808310997225
hsa-miR-642a-5p	19.7572587902113	-0.442948187295561	0.300214022358098	-1.47544136618378	0.140093921002788	0.56808310997225
hsa-miR-1246	28.4805672413323	0.522206410927562	0.353977415550887	1.47525347094493	0.140144410645161	0.56808310997225
hsa-miR-339-3p	8.76899226385295	-0.457791012834071	0.310820978802519	-1.47284464066027	0.140792932154506	0.56808310997225
hsa-miR-941	602.988056859453	-0.202937737029752	0.139742176741099	-1.45222968299496	0.146437751831826	0.584067814777512
hsa-miR-24-3p	373.109773427682	-0.172521405215247	0.120112362092153	-1.43633346485089	0.150907475898946	0.595055615192434
hsa-miR-29b-2-5p	10.9531438540883	-0.434570055883179	0.305254260180622	-1.42363305798268	0.154552721106143	0.602581957571142
hsa-miR-651-5p	5.46045890782432	0.532498814522605	0.377746718387871	1.40967158310515	0.158636679319396	0.608331385095133
hsa-miR-3605-3p	26.8315056196497	0.252254174959351	0.179579733894331	1.4046917738935	0.160112952958528	0.608331385095133
hsa-miR-25-5p	13.0950304876276	-0.414758522869768	0.296095953415314	-1.40075714674835	0.16128670728747	0.608331385095133
hsa-miR-148a-3p	12829.4488420677	-0.158617441927577	0.114085411981689	-1.39033938846656	0.164425842417521	0.613502874396556
hsa-miR-374a-3p	80.0447813726584	0.168641159183155	0.12304112005016	1.37060812770889	0.170497147936501	0.614779880012152
hsa-miR-6724-5p	8.06820482155372	-0.443608167430889	0.328429375702444	-1.35069576672945	0.176792908907985	0.614779880012152
hsa-miR-30b-3p	113.458335727933	-0.148825328858787	0.11023872315369	-1.35002769082604	0.177007100747189	0.614779880012152
hsa-miR-206	34.9735582733282	-0.405139223591011	0.300326737610537	-1.34899485411916	0.177338618952673	0.614779880012152
hsa-miR-1843	58.2473009369932	-0.233982488479059	0.173593273629087	-1.347877619838	0.177697747381799	0.614779880012152
hsa-miR-486-5p	811.189526498255	0.353648650303929	0.262973678452384	1.34480626496603	0.178687806566061	0.614779880012152
hsa-miR-629-5p	69.7086067943702	-0.178314889238177	0.132826513706938	-1.34246457474298	0.179445409205467	0.614779880012152
hsa-miR-92a-2-5p	16.1372928973609	-0.410983874514264	0.306764787925719	-1.33973614538114	0.180331141898709	0.614779880012152
hsa-miR-548d-5p	4.83162101970643	0.473463374426183	0.354473182565815	1.33568178839107	0.181653304395013	0.614779880012152
hsa-miR-205-5p	609.903791941055	-0.275973096477488	0.208101163528781	-1.32614874322565	0.184790433384193	0.614779880012152
hsa-miR-181a-5p	18184.9232394774	0.177764948277368	0.134204955812448	1.32457812158439	0.185311116368409	0.614779880012152
hsa-miR-7706	31.16246848727	-0.324037501185153	0.245595107954702	-1.31939721390916	0.18703635271652	0.614779880012152
hsa-miR-197-3p	114.823034734992	0.179951592181614	0.136625608772183	1.3171146595341	0.187800193894202	0.614779880012152
hsa-miR-501-5p	5.43794493257894	-0.541163777819499	0.415720084705688	-1.30175037899028	0.193001731550137	0.619181109600737
hsa-miR-1299	101.363981958414	0.628924104688406	0.48491413679612	1.29698034551802	0.194637949498784	0.619181109600737
hsa-miR-128-1-5p	6.60085752742039	0.446519013584379	0.347015045458115	1.28674251859859	0.198184047948816	0.619181109600737
hsa-miR-324-5p	69.8178673293093	-0.209728634739819	0.163346086298732	-1.28395261552983	0.199158535560711	0.619181109600737
hsa-miR-324-3p	13.4146864741573	-0.387142442020198	0.304221687101832	-1.27256687617609	0.203171778875421	0.619181109600737
hsa-miR-95-3p	34.2915940681556	0.367717089914894	0.292096854856576	1.25888753610664	0.208070956365175	0.619181109600737
hsa-miR-210-5p	7.49102406142438	-0.415090711613199	0.331375270569077	-1.2526303212076	0.210340274776073	0.619181109600737
hsa-miR-93-5p	881.921154531391	-0.0974696335068513	0.0779441091625441	-1.25050673558394	0.211114496373379	0.619181109600737
hsa-miR-1260a	152.704682962897	-0.272951145954876	0.220393426449537	-1.23847226458623	0.215540999966562	0.619181109600737
hsa-miR-203b-3p	8.74619934225086	0.411236893725207	0.332084202064098	1.23835127106056	0.215585840559953	0.619181109600737
hsa-miR-196b-5p	271.167870047413	-0.168864721676795	0.136389631164094	-1.23810527409982	0.21567702855018	0.619181109600737
hsa-miR-1260b	166.857612661454	-0.272080651402854	0.219944167211041	-1.23704417740611	0.216070682152379	0.619181109600737
hsa-miR-1307-3p	1634.12388326501	-0.202696931705705	0.163997255591301	-1.23597758373986	0.216466896146078	0.619181109600737
hsa-miR-16-5p	360.834725333927	-0.173292752571985	0.140456173231646	-1.23378523410419	0.217282943060195	0.619181109600737
hsa-miR-128-3p	92.9343172159901	-0.194513485403594	0.157794020541894	-1.23270504633571	0.217685828417971	0.619181109600737
hsa-miR-107	794.095672421651	-0.0966172899310896	0.0783797990788187	-1.23268101049776	0.217694799340893	0.619181109600737
hsa-miR-708-5p	6.97008085395386	-0.471232479304527	0.388652336452096	-1.21247818450362	0.225329388441042	0.635685347878388
hsa-miR-23a-3p	131.358919948013	-0.181852344688483	0.152031161402077	-1.19615178238057	0.231637333246279	0.643245805563755
hsa-miR-1304-3p	19.4301597194908	-0.342617018343827	0.287081974462292	-1.19344664180171	0.232694497488483	0.643245805563755
hsa-miR-532-5p	2753.53615417798	-0.106860229690695	0.0897071761471584	-1.19121160959741	0.233570523057732	0.643245805563755
hsa-miR-888-5p	17.0019114430641	0.505123810105274	0.426293202573448	1.18492109903686	0.236048644356579	0.644951807808921
hsa-miR-1277-5p	4.65990493554637	0.428366307978093	0.368301958566529	1.16308452348541	0.244795210685264	0.66285366081684
hsa-miR-30b-5p	690.379518739321	0.194398622223389	0.167717157956284	1.15908607438995	0.246421101571678	0.66285366081684
hsa-miR-532-3p	35.4290581103739	-0.222120665696408	0.192438945461328	-1.15423967411547	0.248401921162067	0.663042051101824
hsa-miR-21-3p	108.61556032951	0.225556136134539	0.19771300731865	1.14082598405382	0.253942345302553	0.672656441373938
hsa-miR-130b-3p	28.5071807939489	-0.218298429626925	0.195349453552064	-1.11747653068681	0.263790628900101	0.692419944326065
hsa-miR-365a-5p	11.1137057973227	0.365383476094687	0.328071418822914	1.11373150823575	0.265394387882901	0.692419944326065
hsa-miR-183-5p	738.868285964489	-0.172191582200199	0.157390753986777	-1.09403874013251	0.273937987860905	0.70937672975921
hsa-miR-1180-3p	321.552674484107	0.127017570528049	0.116715272887433	1.08826863345084	0.276476533406203	0.710647089570018
hsa-miR-211-5p	5.69931963682335	0.335700494415191	0.310802433566672	1.08010896363582	0.280093660763084	0.711200370484273
hsa-miR-200a-3p	16881.8613797364	0.0933798366671574	0.0865795098999186	1.07854429731815	0.280790924369871	0.711200370484273
hsa-miR-101-3p	1672.66910031039	-0.107037215757336	0.100168972652994	-1.06856657228716	0.285265017844723	0.717296820232746
hsa-miR-9-5p	632.816139355595	0.175541228329532	0.166888883043283	1.05184494693997	0.292870693601532	0.72568455473824
hsa-miR-30a-3p	35591.5031500733	0.112533412413153	0.107838243972038	1.04353899199557	0.296698731666463	0.72568455473824
hsa-miR-374b-5p	39.1806266643584	-0.256048280101302	0.246921144248035	-1.03696376785011	0.299752743240607	0.72568455473824
hsa-miR-509-3-5p	8.03147664643772	0.449389233044367	0.434540964486703	1.03417000874751	0.301056692196395	0.72568455473824
hsa-miR-30c-1-3p	42.8288870721502	-0.147698224767911	0.143073404048046	-1.03232481082446	0.301919981942934	0.72568455473824
hsa-miR-181a-3p	52.2351942778263	0.196388323460817	0.190819893493061	1.02918160085839	0.303394346587171	0.72568455473824
hsa-miR-425-5p	385.958833474181	-0.128784587126512	0.125431078237058	-1.02673586910507	0.304544854427098	0.72568455473824
hsa-miR-203a-3p	3913.65609833812	-0.185137648191226	0.180987906312478	-1.02292828268638	0.306341755919208	0.72568455473824
hsa-miR-27a-5p	9.45385688496438	-0.314964874106896	0.308593889694455	-1.02064520596551	0.307422563534644	0.72568455473824
hsa-miR-10a-5p	121893.872289935	0.129576106667734	0.128275190600871	1.01014160307048	0.312427452551931	0.732515716456218
hsa-miR-3127-5p	13.4716801502291	-0.30551709856569	0.304995662208814	-1.00170965171471	0.316483843792805	0.732575868906861
hsa-miR-338-3p	6.75455999076397	-0.430453391240524	0.429888891768254	-1.00131312877136	0.316675447654263	0.732575868906861
hsa-miR-99b-3p	166.49239506999	-0.118404147051592	0.120856715280506	-0.979706810472042	0.327230863362825	0.741864930693064
hsa-let-7i-5p	7502.36440801765	0.0883867274408351	0.090334483849539	0.97843839555282	0.32785754607316	0.741864930693064
hsa-miR-576-3p	3.70589501946658	0.495154520913722	0.506163627939998	0.978249904934732	0.327950739598005	0.741864930693064
hsa-miR-222-3p	3298.5004011429	-0.133847338657572	0.137189199567043	-0.975640495607399	0.329242649356576	0.741864930693064
hsa-miR-501-3p	42.1401162072881	0.15974257852644	0.165266479873215	0.966575791104085	0.333756141592043	0.745546345249907
hsa-let-7f-5p	24279.4098028461	0.138891756498588	0.144116643858182	0.963745427178174	0.33517357308065	0.745546345249907
hsa-miR-181c-3p	29.4499458835367	-0.259923749793809	0.274340089702697	-0.947450844954847	0.343409092707705	0.749976916279946
hsa-miR-548ad-5p	4.30522894903225	0.363324076611436	0.38366636446423	0.946979225345436	0.343649365096575	0.749976916279946
hsa-miR-548ae-5p	4.30522894903225	0.363324076611436	0.38366636446423	0.946979225345436	0.343649365096575	0.749976916279946
hsa-let-7c-5p	27027.8852656509	-0.107982133468351	0.115033041999922	-0.938705363180993	0.347882039092606	0.751975441233958
hsa-miR-887-3p	47.7972272959481	-0.159835307893716	0.170631780099238	-0.936726486711662	0.34889926812296	0.751975441233958
hsa-miR-30c-5p	5715.66525848797	0.128338548579136	0.138045927585526	0.929680076941236	0.352536752844721	0.755125019982212
hsa-miR-218-5p	35.1859101858743	-0.251360341119746	0.272728077608129	-0.921651864099283	0.356710196290743	0.756072440863307
hsa-miR-452-5p	12.0669335350116	0.239603120304503	0.260310404657799	0.920451568655055	0.357336830840295	0.756072440863307
hsa-miR-2110	14.5168028992453	-0.177977544789068	0.198675620169832	-0.895819752000419	0.370349038846022	0.770208255730995
hsa-miR-3913-5p	8.32932140451516	-0.251047401131663	0.28149231030068	-0.891844615092694	0.372476224290841	0.770208255730995
hsa-miR-30a-5p	209716.870916385	0.108457058040198	0.122631489515521	0.884414422989379	0.376472539958809	0.770208255730995
hsa-miR-5100	6.54519011233329	-0.34698932196711	0.392688303815831	-0.883625304332585	0.3768985145845	0.770208255730995
hsa-miR-877-5p	13.8809473216071	-0.280045572342603	0.317161170566326	-0.882975592007531	0.377249459224667	0.770208255730995
hsa-miR-342-5p	39.047145144318	0.162858604344047	0.184476179904809	0.882816439651358	0.377335456698182	0.770208255730995
hsa-miR-141-3p	11041.4432833003	0.110337371868994	0.126481187980994	0.872361919035528	0.383010968226731	0.774093509502748
hsa-miR-4510	10.4298497551015	-0.156618927591807	0.180364324034995	-0.868347598283459	0.385204072325788	0.774093509502748
hsa-miR-7977	57.9922616412808	-0.258113196315501	0.297701732901243	-0.867019462063815	0.38593134623624	0.774093509502748
hsa-miR-186-5p	1322.72735490213	-0.0946328590110761	0.111410913197342	-0.849403853673231	0.395656609551656	0.78903933054267
hsa-miR-365b-3p	6.20850688912529	-0.314716516798304	0.379229604461879	-0.829883830522362	0.406604467763214	0.796897451921242
hsa-miR-365a-3p	6.20850688912529	-0.314716516798304	0.379229604461879	-0.829883830522362	0.406604467763214	0.796897451921242
hsa-miR-500a-3p	289.126154309771	0.0895363413228976	0.108318603804713	0.826601693318744	0.408462857289809	0.796897451921242
hsa-miR-423-3p	2732.02899262492	-0.0866604543601092	0.105289008733794	-0.82307218390873	0.410466945857586	0.796897451921242
hsa-miR-381-3p	7.35429987553875	0.318111337074423	0.387078569901294	0.821826269420037	0.411175780540196	0.796897451921242
hsa-miR-31-5p	1288.20523088379	-0.122122543051696	0.149300139563278	-0.817966703908784	0.413376199843872	0.796897451921242
hsa-miR-152-3p	333.697289133579	0.0888036665876268	0.109740062160228	0.809218300404892	0.418389590262675	0.802106010061592
hsa-miR-15a-5p	12.4081906659665	-0.258607807008055	0.326954040141316	-0.79096073226769	0.428966906375011	0.817865475341368
hsa-miR-3614-5p	4.75609943138809	-0.319622018355916	0.408141570254897	-0.78311556981638	0.433559248860896	0.822104149479405
hsa-miR-27a-3p	46.9715768930737	-0.132987862864354	0.170973558139817	-0.777827076369321	0.436670963364039	0.8235044798224
hsa-miR-892a	7.52064324258263	-0.383092985912373	0.497699580009339	-0.769727364256937	0.441461634322707	0.824717071553041
hsa-miR-19a-3p	8.07244942391004	-0.195371629195348	0.25415622609865	-0.768706839074306	0.442067364002495	0.824717071553041
hsa-miR-335-3p	35.3856360047117	0.167389751572957	0.219204853502537	0.763622469568264	0.445092255113934	0.825919853072381
hsa-miR-873-3p	9.06761256902237	0.294674193009403	0.391613219143558	0.752462324060061	0.45177307887469	0.829502960468626
hsa-miR-744-5p	486.327718023949	-0.102634834883258	0.136589634840884	-0.75141012715071	0.452405869837824	0.829502960468626
hsa-miR-577	88.6540428083299	-0.142329425363781	0.190168075357137	-0.748440163242361	0.454194704579363	0.829502960468626
hsa-miR-151a-5p	732.99792879806	-0.0681499379650181	0.0915597193977216	-0.744322267622785	0.456681532910526	0.82967796816729
hsa-miR-151b	730.722225770674	-0.0673689171728404	0.0917230965049101	-0.734481496372444	0.462655333466382	0.83269904633782
hsa-miR-374a-5p	14.2720611159114	-0.210217089603857	0.286524257840211	-0.73367990266671	0.463143849980401	0.83269904633782
hsa-let-7f-2-3p	8.16407997222989	0.303945044330807	0.421317192774479	0.721416190802119	0.470653487997962	0.841838970800478
hsa-miR-10b-3p	80.2206078877426	0.0851752781807283	0.120341454549605	0.707780028914463	0.479081870275854	0.852520046080622
hsa-miR-3615	95.5924324520171	-0.115771875700066	0.167195893387383	-0.692432531412896	0.48866574215645	0.858996747996441
hsa-miR-92b-3p	2914.24529192345	0.131724105300552	0.190678866715717	0.690816489364495	0.489680871806846	0.858996747996441
hsa-miR-767-5p	4.5258040690337	-0.408280863602539	0.59164841841944	-0.690073447155054	0.490148000297681	0.858996747996441
hsa-miR-181c-5p	587.190378640293	0.101699834134085	0.150920995212824	0.673861406696077	0.500399430297067	0.872555790518002
hsa-miR-219a-1-3p	5.78399287739287	0.263404683319201	0.39709781424273	0.663324435118125	0.507122790215738	0.879858041024306
hsa-miR-328-3p	386.239582249774	-0.0808035787245785	0.123128201989851	-0.656255654015305	0.511659645399218	0.883312920166809
hsa-miR-22-3p	5601.63841198769	0.0598029816947141	0.092196633288048	0.648646046628112	0.516567185333311	0.883367289276635
hsa-let-7b-3p	33.3093799379266	0.129884061693032	0.200924625541701	0.646431771829159	0.517999769831797	0.883367289276635
hsa-miR-135b-5p	4.29891095290774	-0.340140298562197	0.529268035599835	-0.642661705758796	0.520443634284502	0.883367289276635
hsa-miR-1275	6.66896101108153	-0.259843755081892	0.405714709368892	-0.640459290929065	0.521874046978992	0.883367289276635
hsa-miR-449c-5p	27.3505945455341	0.165963661129437	0.261094584431434	0.635645743058378	0.525007347670717	0.884156144742456
hsa-miR-28-3p	10555.0687556384	-0.0812569023135548	0.129252833754749	-0.628666312010892	0.529567537303652	0.884156144742456
hsa-miR-944	7.56508619215357	0.271456744085667	0.434805204657672	0.624318065142271	0.532418722262045	0.884156144742456
hsa-miR-374b-3p	11.1810427759189	-0.18879643965786	0.302487903438026	-0.624145420402046	0.532532087179174	0.884156144742456
hsa-miR-221-3p	5528.45853822788	-0.0747861974329782	0.121122611815478	-0.617442080483781	0.536943173338571	0.887234672135639
hsa-miR-10401-3p	22.2346808506975	0.197217575982476	0.325288355139136	0.606285386078824	0.544325261161402	0.891864457932643
hsa-miR-653-5p	33.2583341087091	-0.179917748346876	0.299204869610701	-0.601319586078159	0.547627146717491	0.891864457932643
hsa-miR-378a-3p	2461.66673669901	0.0833735929212588	0.138836695592206	0.600515537809583	0.548162708884644	0.891864457932643
hsa-miR-1262	5.59197960440062	0.25190143563252	0.424070768677828	0.594008015260992	0.552506752054248	0.891864457932643
hsa-miR-2116-3p	10.0804832004421	0.193785790836567	0.326307711506971	0.593874382991487	0.552596133877574	0.891864457932643
hsa-miR-486-3p	50.5429712095088	0.227483909880912	0.388260136500645	0.58590591331679	0.557938743316047	0.896318258938279
hsa-miR-92b-5p	51.6076896226947	0.125023995114139	0.214921379124924	0.581719676391373	0.560755515737921	0.896691999820546
hsa-miR-140-5p	8.95335094658413	-0.198009244014764	0.344236558562463	-0.575212710822039	0.565147447354551	0.89725077712763
hsa-miR-664b-5p	5.80367249533958	-0.190566490990251	0.339481231941636	-0.561346174868994	0.574561569450266	0.89725077712763
hsa-miR-598-3p	169.320987420853	0.0838714907681995	0.149417790941701	0.561321983410422	0.574578057902849	0.89725077712763
hsa-miR-3622a-5p	6.48776110231978	0.248215585988759	0.444072237631574	0.558953172377086	0.576193679204169	0.89725077712763
hsa-miR-548az-5p	6.72293455588429	-0.214393444851954	0.384946265919784	-0.556943822638949	0.577565812151404	0.89725077712763
hsa-miR-194-3p	17.082947440351	0.171247517707749	0.308327564079189	0.555407747014685	0.578615794859652	0.89725077712763
hsa-miR-151a-3p	10787.5861445794	-0.0638945763623714	0.115450417367166	-0.553437378742147	0.579963949618078	0.89725077712763
hsa-miR-330-3p	39.8901037408413	0.0912921830514352	0.165753511702332	0.550770732480059	0.581790849722526	0.89725077712763
hsa-miR-455-3p	15.6456759257843	0.126168852811604	0.234346693147101	0.538385462654711	0.5903109605475	0.903144958971312
hsa-let-7e-5p	7263.24776540039	0.0534904560322137	0.0994892203887429	0.537650770839351	0.590818172007169	0.903144958971312
hsa-miR-185-5p	12.6469009575896	-0.146151316923755	0.277932037567356	-0.525852716379759	0.598990543790517	0.908004715984966
hsa-miR-141-5p	14.7431069784811	-0.142838158566332	0.274189163554329	-0.520947497394548	0.602403346357272	0.908004715984966
hsa-miR-98-5p	1832.4060014323	0.0671411951468302	0.131209784180407	0.511708753781002	0.608854858707734	0.908004715984966
hsa-miR-140-3p	617.136750790248	-0.050966511193452	0.0997891306252639	-0.510742110629719	0.609531649564086	0.908004715984966
hsa-miR-3065-5p	39.9353666827634	0.103871688770983	0.204782921528898	0.507228278586331	0.611994655413906	0.908004715984966
hsa-miR-4466	5.82459123308017	0.246554230975356	0.498011323665026	0.495077560005833	0.620545373164987	0.908004715984966
hsa-miR-29b-3p	24.1848696594081	-0.0790600465074633	0.162459133238294	-0.486645748574188	0.626509397308511	0.908004715984966
hsa-miR-224-5p	13.3148282975896	0.157266884904052	0.324111695493481	0.485224344232944	0.627517215213984	0.908004715984966
hsa-miR-4454	70.6915870902811	-0.132944589270139	0.274776921118102	-0.483827348851463	0.628508403973895	0.908004715984966
hsa-miR-331-3p	7.06220880343989	-0.160626978222203	0.339926688741664	-0.472534177345149	0.636545552657418	0.908004715984966
hsa-miR-181d-5p	267.509640396434	-0.0794310568648867	0.168382457707139	-0.471730000538642	0.637119520530954	0.908004715984966
hsa-miR-125a-5p	1192.2723928725	0.0493527391899267	0.105766362057796	0.466620371824437	0.640771509215185	0.908004715984966
hsa-miR-4446-3p	33.4324315203463	-0.122873193535144	0.265668235618021	-0.462506152642997	0.643718391175463	0.908004715984966
hsa-miR-582-3p	31.7784340161618	-0.080967918349289	0.17555161087527	-0.461220024957885	0.644640756176794	0.908004715984966
hsa-miR-378g	5.24414220361154	0.20128538360678	0.440754205878817	0.456683976969519	0.647898209323926	0.908004715984966
hsa-miR-129-5p	25.5887528978441	0.123164789209796	0.270326946233929	0.455614177297793	0.64866744647167	0.908004715984966
hsa-miR-548o-5p	5.26264772681941	0.155243177461389	0.341716273665306	0.454304314501105	0.649609811128006	0.908004715984966
hsa-miR-548c-5p	5.26264772681941	0.155243177461389	0.341716273665306	0.454304314501105	0.649609811128006	0.908004715984966
hsa-miR-548au-5p	5.26264772681941	0.155243177461389	0.341716273665306	0.454304314501105	0.649609811128006	0.908004715984966
hsa-miR-548am-5p	5.26264772681941	0.155243177461389	0.341716273665306	0.454304314501105	0.649609811128006	0.908004715984966
hsa-miR-24-2-5p	12.259936390159	-0.129342874134848	0.286385176673027	-0.451639556339614	0.651528668581094	0.908004715984966
hsa-let-7g-5p	2191.50936014202	0.0623382517392147	0.138075947145863	0.451477994739813	0.651645081378832	0.908004715984966
hsa-miR-138-1-3p	16.1813751651026	-0.126092268286803	0.284966105530359	-0.442481634972445	0.658140716922899	0.908004715984966
hsa-miR-125a-3p	111.180390260964	0.0545651096272413	0.123697144339057	0.441118587812155	0.659127147497282	0.908004715984966
hsa-miR-660-5p	496.633833731793	-0.0619003456109444	0.141691814995192	-0.436866064656205	0.662208483895328	0.908004715984966
hsa-miR-505-5p	4.44552198721836	0.165717572924511	0.38110646904281	0.434832747239185	0.663683833246894	0.908004715984966
hsa-miR-421	130.866755226236	-0.0495943673545771	0.115890915794097	-0.427940076361908	0.668694748448749	0.908004715984966
hsa-miR-378i	42.2064774647032	0.0846696576864834	0.198936946741598	0.425610521691891	0.670391672117373	0.908004715984966
hsa-miR-30d-5p	32984.5486604561	-0.0323381315674014	0.0778865490859731	-0.415195331503336	0.677998916120056	0.908004715984966
hsa-miR-190a-5p	27.8274002330653	-0.103966772566078	0.254494653423082	-0.408522423428829	0.682890171514238	0.908004715984966
hsa-miR-191-5p	7023.37537219164	0.0422279428997128	0.104223604479635	0.405166786454446	0.68535491712136	0.908004715984966
hsa-miR-589-5p	32.3602345400913	0.0809274722159732	0.201497613190627	0.401629929677686	0.687956399712448	0.908004715984966
hsa-miR-10a-3p	148.722233975479	0.0739625434054946	0.184743833618914	0.400351892437521	0.688897352070074	0.908004715984966
hsa-miR-15b-5p	8.12112498975834	-0.129579672460931	0.324322250815646	-0.399539877806864	0.689495446485498	0.908004715984966
hsa-miR-548k	4.72054282180008	0.167845526235901	0.428029701729474	0.392135231638631	0.694958296857417	0.908004715984966
hsa-miR-361-5p	165.94760631196	-0.0471871524733326	0.120722106708783	-0.390874163479948	0.695890252307258	0.908004715984966
hsa-miR-4286	46.6361981534668	-0.10895743519348	0.278870170399745	-0.390710254299683	0.696011418350935	0.908004715984966
hsa-miR-210-3p	119.080045767453	0.0589098760853649	0.151672500569283	0.388401825408392	0.697718693576696	0.908004715984966
hsa-miR-320b	1501.25166984685	0.0796219793877218	0.206032327715399	0.386453816595748	0.699160599914662	0.908004715984966
hsa-miR-29b-1-5p	5.64842235252175	-0.11454471279437	0.297673741811862	-0.384799519424071	0.700385955206002	0.908004715984966
hsa-miR-1287-5p	13.197442352111	0.10565712862594	0.281813380882889	0.374918778856164	0.707720872566531	0.908004715984966
hsa-miR-194-5p	73.8508158135071	-0.0882328866533767	0.237907107906027	-0.37087116660772	0.710733491771865	0.908004715984966
hsa-miR-449a	16.9082916463895	0.108877656833598	0.295946170703707	0.367896825881227	0.712950167093738	0.908004715984966
hsa-miR-10527-5p	27.2508251771703	0.0810949942604639	0.221822182139992	0.365585594182302	0.714674326244104	0.908004715984966
hsa-miR-30d-3p	43.2636184911858	0.0573312274361317	0.159265056954839	0.35997367239437	0.718866821999236	0.908004715984966
hsa-miR-664a-5p	38.097390633648	-0.0684793409497872	0.192882814641457	-0.355030804984264	0.722566513523403	0.908004715984966
hsa-miR-625-3p	57.5350596937625	0.0834276067231009	0.237395507614925	0.351428750953567	0.725266716057985	0.908004715984966
hsa-miR-32-3p	13.7099433636674	0.107710894334391	0.307298729665028	0.35050875235248	0.725956922837808	0.908004715984966
hsa-miR-301a-3p	16.9749081675364	0.0833976919746539	0.238721384215534	0.349351576729116	0.726825381984855	0.908004715984966
hsa-let-7a-5p	56244.1936231273	0.0462318264564899	0.136590287325008	0.338470819279296	0.735008413635176	0.908004715984966
hsa-miR-296-3p	13.7808377881484	-0.0814357168669791	0.24073756545873	-0.338275901028582	0.735155282575118	0.908004715984966
hsa-miR-27b-5p	47.9648344468752	0.0511813555555155	0.152947437566124	0.334633625577338	0.737901476329441	0.908004715984966
hsa-miR-7-5p	53.0656868293219	-0.069329152942522	0.20811848763828	-0.333123470813508	0.739041083092973	0.908004715984966
hsa-miR-1290	17.7499996118729	0.130108489140709	0.390650759647869	0.333055768937934	0.739092186347445	0.908004715984966
hsa-miR-1269b	5.11933118239109	0.325840157666311	0.983924339436337	0.331163835069855	0.740520735814761	0.908004715984966
hsa-miR-30e-3p	4427.63415142888	0.0340458996731938	0.102812312032642	0.331146134155456	0.740534105543935	0.908004715984966
hsa-miR-6863	10.8541937931932	0.177857348391319	0.549242701828357	0.323822870653092	0.746072140102745	0.910925468772332
hsa-miR-182-5p	13167.1570753493	-0.0528820377240891	0.164711798629355	-0.321057982270521	0.74816645129716	0.910925468772332
hsa-miR-26b-5p	9323.34728847663	0.0422136805340241	0.139771467340203	0.302019298626065	0.762637351330974	0.923634823920902
hsa-miR-320c	35.113140995247	-0.0509145083759768	0.169530812867632	-0.300325985080543	0.763928514309218	0.923634823920902
hsa-miR-187-3p	10.4582698027192	-0.0928309696124064	0.317789846913314	-0.292114334407067	0.770199207168723	0.927983072526204
hsa-miR-200c-3p	10757.0597501072	-0.0316281317284682	0.110842904744762	-0.285341960329335	0.775382168744729	0.930995199150246
hsa-miR-502-3p	26.6535703506319	-0.0598562846295957	0.223478388029039	-0.26783925352915	0.788823054279041	0.943867585637335
hsa-miR-125b-2-3p	1340.49995779939	0.0326111141221814	0.126281205795167	0.258242023560323	0.796220127403688	0.945313814099748
hsa-miR-181b-5p	2128.37050038292	0.0279301006449777	0.109349422721765	0.255420650148696	0.798398223100676	0.945313814099748
hsa-miR-939-5p	7.69970863300614	0.0820715420662774	0.330351343297367	0.248437137403738	0.80379620255962	0.945313814099748
hsa-miR-335-5p	16.818535068783	-0.0772681976936352	0.312903761356445	-0.246939178227439	0.804955295186039	0.945313814099748
hsa-miR-708-3p	5.39842023332099	-0.102771335439925	0.422742422364297	-0.243106274655733	0.807923070538073	0.945313814099748
hsa-miR-132-3p	83.3815728299807	-0.0312341273454349	0.128576486667233	-0.242922544821678	0.808065400356561	0.945313814099748
hsa-miR-320d	20.635390515647	-0.0525304735473271	0.217440611643275	-0.241585383477061	0.809101448955692	0.945313814099748
hsa-miR-99b-5p	6996.2311063047	0.0294739978834842	0.125698222824342	0.234482216384817	0.814610637667816	0.948556682116551
hsa-miR-455-5p	18.8242050568328	-0.0559770639121034	0.25147208263379	-0.222597527828251	0.823848760687894	0.953821047871627
hsa-miR-1269a	22.8927983881119	0.0924831038303111	0.423887814475757	0.21817825535912	0.827290226691864	0.953821047871627
hsa-miR-769-3p	17.7167312803607	0.0526110524047965	0.241262378015247	0.218065712680125	0.827377911842535	0.953821047871627
hsa-miR-766-3p	17.7710132360345	0.0641419252338096	0.318908130855214	0.201129789515873	0.840597089257676	0.96585162242521
hsa-miR-628-3p	4.88133391414841	-0.0827151676327063	0.42452001235691	-0.194843977256753	0.845515093143925	0.966641232101909
hsa-miR-3605-5p	7.25078545313565	0.058043007527542	0.311195860194111	0.186516001502517	0.852040131642836	0.966641232101909
hsa-miR-4728-3p	30.0158931319445	0.0512185268424651	0.288648646887052	0.177442462990332	0.859160855828992	0.966641232101909
hsa-miR-2467-5p	4.21929837226156	-0.0788728005915596	0.448133667653323	-0.17600284532198	0.860291707099337	0.966641232101909
hsa-miR-548l	6.06332809257113	-0.0644487989049445	0.378089671304997	-0.17045903074394	0.864649151513928	0.966641232101909
hsa-miR-891a-5p	389.975914381551	-0.0625754446661622	0.367718267601442	-0.170172249190474	0.864874675320018	0.966641232101909
hsa-miR-1468-5p	39.6048848544417	-0.0260327142123482	0.164526285374368	-0.158228298615705	0.874276905560152	0.966641232101909
hsa-miR-454-3p	19.3829281103011	0.0448795760891034	0.284148383359466	0.157944154242567	0.87450080465517	0.966641232101909
hsa-miR-10b-5p	684181.841044516	0.0276683571165078	0.178330084912296	0.155152492245575	0.876701100350182	0.966641232101909
hsa-miR-1226-5p	14.0304556952376	-0.0430593153345634	0.279747021656722	-0.15392233697273	0.877670971626666	0.966641232101909
hsa-miR-378c	15.6428137569402	-0.0362780696956986	0.239265836599633	-0.151622438920953	0.879484734327068	0.966641232101909
hsa-miR-99a-3p	33.564561480659	0.0235343502430388	0.157768121073229	0.149170504680823	0.881419093417112	0.966641232101909
hsa-miR-17-3p	7.47410630969307	-0.0473400787198618	0.319400898476071	-0.148215233412715	0.882172910072664	0.966641232101909
hsa-miR-125b-1-3p	15.4251095590007	-0.0429707598530422	0.307193007737644	-0.139881959454432	0.888753255404633	0.966641232101909
hsa-miR-146b-3p	27.0283727272418	0.0313309918695151	0.22408616222005	0.139816718529672	0.88880480357311	0.966641232101909
hsa-miR-106b-5p	8.6534314425905	-0.0529411739004169	0.381903945964987	-0.138624317605952	0.889747026170301	0.966641232101909
hsa-miR-584-5p	143.156622016586	0.0324308677780396	0.235437195932303	0.137747426228117	0.890440035925956	0.966641232101909
hsa-miR-934	6.97495159410035	-0.0437672802852872	0.320642531110619	-0.136498673877384	0.891427072831732	0.966641232101909
hsa-miR-3065-3p	23.9976885626722	0.0373526527341822	0.290779528607299	0.128456954700643	0.89778736110775	0.970505340512116
hsa-miR-34a-5p	47.7076637523673	0.0225864661769968	0.188910542716176	0.119561702868703	0.90483035871971	0.975081162968135
hsa-miR-1303	8.14292878979638	-0.0342072032680001	0.323054904987492	-0.10588665499236	0.915672282312632	0.980748150642418
hsa-miR-181a-2-3p	790.983671381674	-0.0124781217086804	0.118436999700326	-0.105356617782053	0.916092838412562	0.980748150642418
hsa-miR-7-1-3p	7.38386807804046	-0.0374909360349013	0.402763369265954	-0.0930842745288118	0.925836610298013	0.980748150642418
hsa-miR-509-3p	24.6126386734902	0.02683775532423	0.298504974972896	0.0899072296087087	0.928360936025206	0.980748150642418
hsa-miR-146b-5p	3478.37427920506	0.0139142412146162	0.155487812055507	0.0894876648572878	0.928694356270383	0.980748150642418
hsa-miR-21-5p	11593.5538659453	0.0149350291368549	0.168438782812089	0.0886674012214662	0.929346240517965	0.980748150642418
hsa-miR-10399-3p	42.8565149489162	0.0190699955803022	0.233314883669572	0.0817350152736493	0.934857433341274	0.980748150642418
hsa-let-7d-3p	278.083205497672	0.0109593370215259	0.136114434682277	0.0805156120811692	0.935827179901356	0.980748150642418
hsa-miR-27b-3p	2640.32255541865	0.00727381699684984	0.0912940319622918	0.0796746166261363	0.936496048255104	0.980748150642418
hsa-miR-30e-5p	3330.73884900767	0.00707600741882093	0.0937757879681959	0.0754566564796102	0.939851382294487	0.980748150642418
hsa-miR-423-5p	3484.28280755976	-0.00858747952850406	0.133676571697952	-0.0642407223601443	0.948778552587217	0.980748150642418
hsa-miR-92a-3p	33269.1666357862	0.00610496568183778	0.0961673293888442	0.0634827411828489	0.949382102061673	0.980748150642418
hsa-miR-20a-5p	32.7510809278047	0.0115599262994008	0.19675308221767	0.0587534699284253	0.953148470014357	0.980748150642418
hsa-miR-424-3p	102.053577636595	0.0100963311097347	0.176257676530437	0.0572816532503831	0.954320834939013	0.980748150642418
hsa-miR-1270	31.1657018512224	0.0120293677796641	0.213474433392263	0.0563503909508449	0.955062676401793	0.980748150642418
hsa-let-7a-3p	32.516128891618	0.0154766359392702	0.292967927741415	0.0528270656060704	0.957869696369539	0.980748150642418
hsa-miR-760	16.6261064150012	0.0127158165935242	0.242246260284638	0.0524912813043356	0.958137242270258	0.980748150642418
hsa-miR-454-5p	11.5220586612998	-0.0130632535357779	0.285562998342193	-0.0457456099411173	0.963513010362739	0.983350042929031
hsa-miR-320a-3p	9445.96074283783	0.00419826504515852	0.114074158859601	0.0368029454446876	0.970642125515924	0.98772087259245
hsa-miR-30c-2-3p	1298.88375243258	0.00322358932091057	0.107753032186906	0.029916460404743	0.976133678220475	0.988740669970008
hsa-miR-26b-3p	10.7819309325726	-0.00729342972771025	0.286087892425655	-0.0254936679279623	0.979661199108899	0.988740669970008
hsa-miR-184	141.100371634882	-0.00632980773111032	0.276143447138824	-0.0229221725038008	0.981712353940609	0.988740669970008
hsa-miR-16-2-3p	16.4805989748543	0.00534425927821475	0.251429994693733	0.0212554563536646	0.983041876483149	0.988740669970008
hsa-miR-542-3p	16.7886681587073	-0.00384170489302687	0.266735313257681	-0.0144026857415597	0.988508716700993	0.991365678309955
hsa-miR-146a-5p	762.086370559075	-0.00119390472525237	0.296158521849613	-0.00403130295828064	0.996783494321793	0.996783494321793

## Sheet: Grade 3 vs grades 1+2
	baseMean	log2FoldChange	lfcSE	stat	pvalue	padj
hsa-miR-320a-3p	9917.70916412434	0.386446297714245	0.100710275285628	3.83720823538842	0.000124440946979095	0.043181008601746
hsa-miR-1290	14.5607814495661	1.12982714720569	0.326245451870528	3.46311999363617	0.000533950219259732	0.0797102698697364
hsa-miR-204-3p	188.034425101791	0.523077163215612	0.154124350360301	3.39386451260168	0.000689137779853629	0.0797102698697364
hsa-miR-30e-5p	3606.36836640778	-0.271643424109054	0.0835565638417149	-3.25101238753237	0.00114994847095834	0.0997580298556362
hsa-miR-186-5p	1425.801952664	-0.32776725793306	0.104767096857022	-3.12853240918158	0.0017568163541176	0.121923054975761
hsa-miR-1246	27.1909928324745	0.982584157052395	0.325916959835363	3.01482978225112	0.00257123513402758	0.148703098584595
hsa-miR-891a-5p	428.655741552262	-0.989873538178346	0.338875675587906	-2.92105220140407	0.0034885137047242	0.172930607934185
hsa-miR-320b	1471.54592671922	0.493980726882775	0.173493416367548	2.84725920571113	0.00440974406515808	0.191272648826232
hsa-miR-362-5p	6.2242346324969	-1.25335714372162	0.450124004117099	-2.78447079528681	0.00536151491369244	0.206716186116809
hsa-miR-874-3p	73.8627366256279	-0.581909275129801	0.214775945924609	-2.70937824356766	0.00674094418020031	0.233910763052951
hsa-miR-3158-3p	15.7082548692781	0.792207998232543	0.300731662110889	2.63426867883446	0.00843187363115831	0.249447443319013
hsa-miR-365a-5p	12.0371185172135	0.807278996756747	0.308548367746544	2.6163774666923	0.00888682546050808	0.249447443319013
hsa-miR-125a-3p	119.491862140644	0.300591749732595	0.116811780466094	2.57329995770285	0.0100733861054367	0.249447443319013
hsa-miR-577	97.1205955159849	-0.459943750325479	0.17956190640819	-2.56147731735432	0.0104228047119802	0.249447443319013
hsa-miR-363-3p	595.047158728737	-0.574739428748346	0.225418720747232	-2.54965260579584	0.0107830306910236	0.249447443319013
hsa-miR-183-5p	802.311368202504	-0.377697113305641	0.149709959404436	-2.52285896548343	0.0116405076163461	0.252453508929506
hsa-miR-582-3p	34.6759904622231	-0.415422033590574	0.168955126378814	-2.45877140572317	0.013941335533693	0.284567260599499
hsa-miR-218-5p	37.9973220112076	-0.630162986986501	0.263130804906053	-2.39486588129236	0.0166264457435473	0.320520926278384
hsa-miR-374b-3p	12.3126377420227	-0.686409475060984	0.292620378883635	-2.34573366926691	0.0189896712360271	0.330229479954212
hsa-miR-15a-5p	12.861467247337	-0.752009760619657	0.320703399121728	-2.34487617742468	0.019033399420992	0.330229479954212
hsa-miR-892a	8.18311063534678	-1.11061458460506	0.489926512508177	-2.2669003539312	0.023396313609	0.370509694156141
hsa-miR-99a-3p	36.2339924512969	-0.34799639469692	0.153616300534728	-2.26536112043818	0.0234905281597554	0.370509694156141
hsa-miR-99a-5p	500.225021665457	-0.4538274088567	0.202619118080649	-2.23980546927493	0.0251035546617809	0.37873623772339
hsa-miR-888-5p	18.7155943089766	-0.895680275140558	0.410543598514583	-2.18169343860502	0.0291321655056313	0.415214085252052
hsa-miR-30d-5p	35551.69367836	-0.16225858022793	0.0747315303443978	-2.17121982488739	0.0299145594561997	0.415214085252052
hsa-miR-141-5p	15.9445563404237	-0.568271114857935	0.265496752991972	-2.14040702364114	0.0323218874073184	0.429686537536264
hsa-miR-146a-5p	732.728495982052	0.537322201520796	0.252896023776072	2.12467635314255	0.0336136279166809	0.429686537536264
hsa-miR-27a-3p	50.3543788531653	-0.351177656526988	0.167283022631734	-2.09930243369699	0.0357902490364494	0.429686537536264
hsa-miR-1307-5p	48.9911614209464	-0.428061514812648	0.20403892101848	-2.09794049427402	0.0359104022724832	0.429686537536264
hsa-miR-148a-3p	13797.5069926651	-0.232888603841296	0.114040136454517	-2.04216349683324	0.0411353160610548	0.470471556912037
hsa-miR-532-5p	2960.45657928752	-0.180525147757552	0.0887879376144039	-2.03321704060244	0.0420306001852252	0.470471556912037
hsa-miR-203a-3p	4005.647493336	0.335636407658203	0.166765011008354	2.01263086080683	0.0441534778546111	0.473243046511769
hsa-miR-181c-3p	30.6163326066139	-0.534127788730541	0.266451052233574	-2.00460003536529	0.0450058228671135	0.473243046511769
hsa-miR-345-5p	358.166122801646	-0.230715868675711	0.117419028897839	-1.96489334685646	0.0494265829367325	0.504441890560182
hsa-miR-877-5p	14.8619566754825	-0.611125967617185	0.314900456609419	-1.94069571761588	0.0522951961238846	0.509722915611209
hsa-miR-210-3p	130.140679038084	0.271285073004542	0.141061796343331	1.92316474082224	0.0544593638152055	0.509722915611209
hsa-miR-126-5p	15.0179804162677	-0.582792648147208	0.303707984233207	-1.9189243562978	0.0549939076928364	0.509722915611209
hsa-miR-489-3p	121.039203091954	-0.454553912374493	0.237682723440192	-1.91243985172895	0.0558198005568471	0.509722915611209
hsa-miR-378g	5.47201832202549	0.796423774156665	0.422643177098163	1.88438810162476	0.0595124980861509	0.529508636817804
hsa-let-7d-5p	2944.85859168249	0.189402556137334	0.102129814762374	1.85452755963591	0.0636637210598585	0.541292943484722
hsa-miR-143-3p	19.7072866262582	0.645676441585166	0.348546888969018	1.85248086274716	0.0639568031206732	0.541292943484722
hsa-miR-148b-3p	284.919900006694	-0.174910591897086	0.0961935044030539	-1.81832019721628	0.0690152075747425	0.558740560388857
hsa-miR-653-5p	35.2919171065614	-0.540101988909612	0.297399919147651	-1.81607981084039	0.0693581301936049	0.558740560388857
hsa-miR-497-5p	7.0337224596254	-0.894923544853618	0.499427228057299	-1.79189978955441	0.0731490197025971	0.558740560388857
hsa-miR-30d-3p	46.3833518386186	-0.273702014030284	0.153430236403975	-1.78388576101544	0.0744422301050125	0.558740560388857
hsa-miR-378i	46.1376926454585	0.338559380106373	0.189981280876403	1.78206704652461	0.074738298865489	0.558740560388857
hsa-miR-652-3p	32.4332863084683	-0.446534849559962	0.251381443671652	-1.77632383296841	0.075679557170825	0.558740560388857
hsa-miR-29a-3p	135.535503463695	-0.317632562952915	0.182226051882886	-1.74306889531389	0.0813215811036227	0.575069008357027
hsa-miR-181a-3p	56.8112225832845	0.323486829819421	0.1864437591869	1.73503704940395	0.0827342430735622	0.575069008357027
hsa-miR-1299	110.998099981816	0.838227381596891	0.483320191881301	1.73431070267131	0.0828629695038944	0.575069008357027
hsa-miR-874-5p	7.03739287126456	-0.527991103589698	0.308217121883065	-1.71304923089254	0.0867034829062441	0.589923697420915
hsa-miR-486-5p	834.827064615784	0.442642127523953	0.259976215154036	1.70262547772567	0.0886381790269667	0.591489386968412
hsa-miR-425-3p	73.8402517300272	-0.235634005746995	0.143000304332945	-1.64778674315526	0.0993964403521266	0.646584665276689
hsa-miR-19a-3p	8.9044561661074	-0.414821870334273	0.253034279395486	-1.6393900119988	0.10113206044212	0.646584665276689
hsa-miR-766-3p	19.5135143966089	-0.508126352733531	0.312375372406902	-1.62665305148205	0.103810805160079	0.646584665276689
hsa-miR-375-3p	7301.11358088477	-0.514230251311184	0.318306680290993	-1.61551825064142	0.106198511292203	0.646584665276689
hsa-miR-29c-3p	94.8569748001391	-0.27112855182861	0.167833747292652	-1.61545908497081	0.106211313892713	0.646584665276689
hsa-miR-338-3p	7.11474555015184	-0.684333473470565	0.428797292600872	-1.59593702031031	0.110502855157862	0.658970013934273
hsa-miR-1468-5p	42.3316691028233	-0.257882965887035	0.162285150928435	-1.58907308778212	0.112043892859142	0.658970013934273
hsa-miR-3605-3p	29.270951998354	0.275878902535734	0.176071645815145	1.56685593105306	0.117148370429813	0.677508075652417
hsa-let-7e-5p	7808.32193301311	0.15420353335688	0.0992064730437164	1.55436967594774	0.120096262195005	0.68244494248579
hsa-miR-760	16.228765811597	0.35193216302668	0.227537323730314	1.54670081047365	0.121935407591121	0.68244494248579
hsa-miR-195-3p	13.7014596313292	-0.619243905760376	0.403077796041841	-1.53628880539005	0.124467563854232	0.685559439006645
hsa-miR-4448	9.67564789853617	-0.770310974685062	0.506086024556448	-1.52209493506601	0.127985294921442	0.686396897354477
hsa-miR-181b-5p	2284.13409874583	0.166945213911438	0.109851010799743	1.51974217347693	0.128575787688879	0.686396897354477
hsa-miR-342-5p	42.516926111929	0.265630579947237	0.179481064445047	1.47999222518856	0.138875321547256	0.730147523892389
hsa-miR-101-3p	1803.86422355756	-0.140031570150945	0.0956288214795707	-1.46432391390351	0.143105466157191	0.731579428055219
hsa-miR-182-5p	14250.9850389098	-0.238611900036387	0.16305566630147	-1.46337692794571	0.14336426832206	0.731579428055219
hsa-let-7e-3p	13.9743818322078	-0.2987106382981	0.206384725896276	-1.44734857194919	0.147799321703463	0.73731750052965
hsa-miR-210-5p	7.45943631561251	-0.482822114354444	0.334363872075006	-1.44400204291849	0.148738400683215	0.73731750052965
hsa-miR-29b-2-5p	11.7271787575479	-0.441153191920676	0.308304760205259	-1.43089970984221	0.15245896023818	0.743474219994392
hsa-miR-148b-5p	33.8115147645842	-0.273767083293304	0.19216778216629	-1.42462529466257	0.154265544206329	0.743474219994392
hsa-miR-1287-5p	13.8440457881643	0.38505190664807	0.27312395967152	1.40980640113436	0.158596856003292	0.753878205933457
hsa-miR-361-3p	141.307020949351	-0.189418742626672	0.135718364112052	-1.39567510900945	0.162812353117941	0.760370055084569
hsa-miR-92b-5p	54.9504189743448	0.295115091877722	0.213145377440568	1.38457186086529	0.166183420674166	0.760370055084569
hsa-miR-887-3p	52.1995826691528	-0.231626045425299	0.167591350713747	-1.38208830252181	0.166944589706125	0.760370055084569
hsa-miR-19b-3p	74.5703088336676	-0.18638164566902	0.135661877408373	-1.3738689839001	0.169482360155574	0.760370055084569
hsa-miR-203b-3p	8.84308340041222	0.44439290828319	0.324550372943955	1.36925711793876	0.170918917281258	0.760370055084569
hsa-miR-125b-5p	74.9631607444487	-0.230070386697416	0.171615750759832	-1.34061346746307	0.180045982420579	0.775072231625019
hsa-miR-625-3p	59.6520000502023	0.306377910488026	0.22951713897955	1.33488031373258	0.181915521886504	0.775072231625019
hsa-miR-378a-3p	2645.55517508506	0.186704841396856	0.139872546824687	1.33482120427011	0.181934871769914	0.775072231625019
hsa-miR-191-3p	5.21285646246319	-0.608860653815522	0.457413921983038	-1.33109340261423	0.183158279519457	0.775072231625019
hsa-miR-941	641.02069564678	-0.185276105379548	0.141832988344854	-1.30629769238921	0.191451341561515	0.782362779498365
hsa-miR-24-2-5p	13.5372876939516	-0.3656575548114	0.281399133602826	-1.29942672576774	0.193797524789614	0.782362779498365
hsa-miR-320d	20.1360776983577	0.261519478529192	0.201481005108732	1.29798577482805	0.19429222319453	0.782362779498365
hsa-miR-449c-5p	29.3988434999117	0.332321047195758	0.257720852919344	1.28946122687154	0.197237787563484	0.782362779498365
hsa-miR-30c-1-3p	45.4344011299096	-0.182716039974133	0.141944432788464	-1.28723639514929	0.198011905330143	0.782362779498365
hsa-miR-185-3p	9.06081112521861	-0.369664362590396	0.289572418710344	-1.27658692163001	0.201748121549948	0.782362779498365
hsa-miR-27b-5p	52.1632554833415	0.187802202240497	0.147657044378668	1.27188108790039	0.203415372331801	0.782362779498365
hsa-miR-4466	6.41948247130083	-0.623257032571587	0.490620254180172	-1.27034509330042	0.203961732201908	0.782362779498365
hsa-miR-204-5p	22496.8797033977	0.186330756721917	0.147070259999358	1.26695061749894	0.205172947937612	0.782362779498365
hsa-miR-1277-5p	5.14387233627543	0.445230266600537	0.356758256440117	1.24798868299007	0.21203520164637	0.793229993517745
hsa-miR-100-5p	416.532867438405	-0.20573745798798	0.165057126257592	-1.24646213497563	0.212594782124353	0.793229993517745
hsa-miR-200b-3p	1879.19631414829	-0.167720339961559	0.135512244364729	-1.23767664499853	0.215835982353808	0.796756232731611
hsa-miR-374a-3p	85.4100238878021	-0.15364097923355	0.124945095967835	-1.22966794369506	0.21882147564793	0.798213669351209
hsa-miR-342-3p	56.5164251504037	-0.174575704333085	0.142589903945713	-1.22432023237459	0.220831447428577	0.798213669351209
hsa-miR-152-3p	360.792310302837	0.129825372887779	0.107094030602537	1.2122559227377	0.225414430634332	0.806379458042404
hsa-miR-187-3p	11.5013283877011	-0.375256191742192	0.311174904061041	-1.20593334116873	0.227843193704347	0.806750900157227
hsa-miR-504-5p	25.0428665575409	-0.306421709953581	0.257667856466627	-1.18921201175618	0.234356248954341	0.821430488759156
hsa-miR-432-5p	24.8590766730209	0.47785830649975	0.407465099778419	1.17275886145736	0.240892519600083	0.823308336552753
hsa-miR-194-3p	18.7170633564479	0.352248645992643	0.30149762699289	1.16832974609432	0.242673781130403	0.823308336552753
hsa-miR-10401-3p	23.7088457134611	0.375736250448209	0.323872274344776	1.1601371287751	0.245992979552884	0.823308336552753
hsa-miR-2467-5p	4.6463946191562	-0.507786889809333	0.443295802891732	-1.14548093281486	0.252009989439496	0.823308336552753
hsa-miR-651-5p	6.03033056609164	0.42305073906091	0.369765922396781	1.1441041843952	0.252580432553054	0.823308336552753
hsa-miR-7704	32.7745465093195	-0.364254377328101	0.318505317687163	-1.14363672158803	0.252774325974143	0.823308336552753
hsa-miR-484	86.728865297382	-0.136745373577431	0.120035081210199	-1.13921173875802	0.254614850604272	0.823308336552753
hsa-miR-509-3p	26.520045858719	0.334748685645855	0.294668484733087	1.13601794215989	0.255949055292321	0.823308336552753
hsa-miR-3614-5p	5.24300590885869	-0.461873870759968	0.40886813524065	-1.12964017234583	0.258627876281579	0.823308336552753
hsa-miR-28-5p	187.453404135583	-0.167208684705343	0.148769639960401	-1.1239435999835	0.261036953286477	0.823308336552753
hsa-miR-3912-3p	5.51900117065013	0.415016407398099	0.369361727815342	1.12360425064283	0.26118095206416	0.823308336552753
hsa-miR-21-3p	114.906473040597	-0.222253691223848	0.19936491196036	-1.11480846372826	0.264932508764174	0.823308336552753
hsa-miR-141-3p	11842.9253013354	-0.140729288063583	0.126894228202166	-1.10902828329886	0.267417980910621	0.823308336552753
hsa-let-7d-3p	301.43445428555	-0.14674485085754	0.132509644399745	-1.107427700997	0.268109054842827	0.823308336552753
hsa-miR-200c-3p	11505.8421918344	0.120560000431651	0.111384064055598	1.08238105202799	0.279083244178955	0.830624377525564
hsa-miR-138-1-3p	17.6290980001471	0.302125084007548	0.281477544465388	1.07335412699218	0.283112258288785	0.830624377525564
hsa-miR-5100	6.8993807545445	0.410679099208387	0.390873274416916	1.05067070605176	0.293409854645802	0.830624377525564
hsa-miR-222-3p	3578.811945538	-0.141359135155992	0.135196348968026	-1.04558396905691	0.295753153864402	0.830624377525564
hsa-miR-135a-2-3p	16.3067739505783	-0.36449538499148	0.350575209943291	-1.039706672501	0.298476199647529	0.830624377525564
hsa-miR-374a-5p	15.3890165410766	-0.295089762613033	0.285629365706683	-1.03312123346612	0.301547167721142	0.830624377525564
hsa-miR-628-3p	5.38631965978209	-0.435072918648723	0.421501401738882	-1.03219803505718	0.301979355368113	0.830624377525564
hsa-miR-197-3p	121.666169911251	0.142662970104139	0.138305169219279	1.03150859009435	0.302302382038767	0.830624377525564
hsa-miR-132-3p	86.3840605553563	0.128175096820704	0.124909139981926	1.02614666019837	0.304822459253407	0.830624377525564
hsa-miR-128-3p	100.835604016261	-0.161346470202575	0.158401387597851	-1.01859253033945	0.308396451956761	0.830624377525564
hsa-miR-769-5p	385.916321633392	-0.111865246260772	0.109901928411343	-1.01786427115347	0.308742463148173	0.830624377525564
hsa-miR-181a-5p	19561.8214577903	0.139564535596028	0.138199034797892	1.00988068259763	0.312552458716453	0.830624377525564
hsa-miR-409-3p	27.1585799539451	0.35475611697725	0.351908048746552	1.00809321707998	0.313409713610933	0.830624377525564
hsa-miR-205-5p	601.499260571412	0.191268200337837	0.189828437454798	1.00758454793362	0.313653950067186	0.830624377525564
hsa-miR-151a-3p	11596.0231513219	-0.117005383330013	0.116692633216493	-1.00268011874356	0.31601522539702	0.830624377525564
hsa-miR-106a-5p	12.9360489395015	-0.436330598109736	0.438495458577625	-0.995062980868921	0.319705633863802	0.830624377525564
hsa-miR-149-5p	34.3551086354229	-0.245639146047695	0.246952757726922	-0.994680716703398	0.319891576004152	0.830624377525564
hsa-miR-429	490.09064258688	-0.166189223718033	0.167527523551427	-0.992011462922491	0.321191933686495	0.830624377525564
hsa-miR-200b-5p	136.931681181132	-0.128982648190459	0.130915045205633	-0.985239305290402	0.324506538053177	0.830624377525564
hsa-miR-151a-5p	791.029243732241	-0.0878103800684501	0.0895465077545136	-0.980612000070143	0.326784114397262	0.830624377525564
hsa-miR-937-3p	9.04854426521531	0.297701817747071	0.304118994591701	0.978899125149201	0.327629824505591	0.830624377525564
hsa-miR-193b-3p	24.7722748751224	-0.286007292195421	0.293726257339413	-0.97372054778517	0.330195312021001	0.830624377525564
hsa-miR-148a-5p	820.599959110321	-0.165676876506223	0.170201543335567	-0.97341582960606	0.330346674651564	0.830624377525564
hsa-miR-107	838.745650034948	0.0759527614395658	0.0780400961167298	0.97325304835553	0.330427551366749	0.830624377525564
hsa-miR-324-5p	73.0713393703848	-0.158033760882832	0.162748983943727	-0.971027634418138	0.331534517601779	0.830624377525564
hsa-miR-27b-3p	2848.35565853872	-0.0855185003051169	0.0887118190520036	-0.96400345770145	0.335044192336539	0.830624377525564
hsa-miR-151b	788.529745040902	-0.086524094082511	0.0897694554990727	-0.963847821082136	0.335122227243743	0.830624377525564
hsa-miR-199a-3p	29.069934455455	0.19976733847593	0.21054094652875	0.948828917935215	0.342707631616252	0.833474660880782
hsa-miR-199b-3p	29.069934455455	0.19976733847593	0.21054094652875	0.948828917935215	0.342707631616252	0.833474660880782
hsa-miR-660-5p	535.989542121172	-0.132876666957339	0.140863054194676	-0.943303889845383	0.345525486807514	0.833474660880782
hsa-miR-3622a-5p	7.13486549170886	0.406562374977665	0.433167236739166	0.938580623128889	0.347946105188692	0.833474660880782
hsa-miR-17-5p	53.1153402678896	-0.193852382816346	0.207703952713693	-0.933310995210379	0.350659419773066	0.833474660880782
hsa-miR-21-5p	12058.782348305	0.150340857054919	0.161505281022621	0.930872700279455	0.35191941761066	0.833474660880782
hsa-miR-934	7.59767244344699	-0.297974293681443	0.320878444862266	-0.92862047436482	0.35308580734719	0.833474660880782
hsa-miR-92a-2-5p	16.9984092291714	-0.280462281361602	0.307203624597348	-0.912952383713584	0.361267585201326	0.834207838068277
hsa-miR-196a-5p	757.631803133577	0.168176995811973	0.184406881875383	0.911988718108812	0.361774656559278	0.834207838068277
hsa-miR-30a-5p	226996.544518051	-0.110917252322876	0.121647255874172	-0.911794117555806	0.3618771075638	0.834207838068277
hsa-miR-335-3p	38.7377958985769	0.195446250734284	0.216000763930372	0.904840553236594	0.365549864114183	0.834207838068277
hsa-miR-3065-5p	42.8407036491144	0.18201998490523	0.204399280377315	0.890511867601618	0.373191098914922	0.834207838068277
hsa-miR-30a-3p	38239.9973964899	0.0982822164854248	0.110559066859831	0.888956638988541	0.374026383876077	0.834207838068277
hsa-miR-320c	36.3315112069673	0.145718152186292	0.164364471489139	0.886555049677635	0.375318503653343	0.834207838068277
hsa-miR-155-5p	597.151924762151	-0.299026238641888	0.339215630087683	-0.881522583627981	0.378035036108697	0.834207838068277
hsa-miR-125b-2-3p	1453.2106243197	-0.108449495256993	0.123565819111281	-0.877665814357011	0.380125101569039	0.834207838068277
hsa-miR-455-3p	17.2495462982599	0.198180587167946	0.226543339473022	0.874802091418566	0.381681599066281	0.834207838068277
hsa-miR-20b-5p	35.1158232899461	-0.296439300940683	0.33920093439177	-0.873934210919071	0.382154082572979	0.834207838068277
hsa-miR-30b-3p	121.123229914147	-0.0940510489588486	0.108292213147458	-0.868493183630684	0.385124402242171	0.834207838068277
hsa-miR-140-5p	9.56404209490524	-0.295739690139986	0.342497706226984	-0.863479330702409	0.387873978890355	0.834207838068277
hsa-miR-425-5p	414.533442697438	-0.106631213511974	0.123717570118398	-0.861892238991826	0.388746820185078	0.834207838068277
hsa-miR-215-5p	26.2644183490612	0.197376784299507	0.229878604914848	0.858613111788368	0.390554001756129	0.834207838068277
hsa-miR-1304-3p	20.5475145830457	-0.248458585886816	0.291060437242521	-0.853632284211102	0.393308764696063	0.834207838068277
hsa-miR-1262	5.95872200620546	0.356872098737815	0.419662873563753	0.850378056336692	0.395114932123078	0.834207838068277
hsa-miR-146b-5p	3753.42835017294	-0.132329871572044	0.156125882643489	-0.847584457691854	0.396669433087221	0.834207838068277
hsa-miR-181d-5p	281.723929819796	0.138468341336298	0.165360277916733	0.837373661200692	0.402382565996107	0.841125002413549
hsa-miR-3127-5p	13.7328748783834	0.252739559117829	0.30481601496164	0.829154462732658	0.407017008827474	0.84352566864406
hsa-miR-4492	11.7990388361928	0.334739718094639	0.404898405648787	0.826725206680602	0.408392830928536	0.84352566864406
hsa-let-7a-5p	60089.2219420063	0.113491542570727	0.138984481533919	0.816577083413659	0.414170155737652	0.850396710301569
hsa-miR-129-5p	26.7166677129446	0.216029650651387	0.268524233669281	0.804507093082157	0.421104174553366	0.856345087582736
hsa-miR-196b-5p	290.231126688907	-0.110387399349929	0.137477087140974	-0.802951252791195	0.422002910595527	0.856345087582736
hsa-miR-200a-3p	18101.5923899372	-0.0664269208123975	0.0846845254114023	-0.784404476375013	0.432802812623992	0.857907852902426
hsa-miR-576-3p	4.07494105772222	-0.391493974583139	0.500400839795221	-0.782360746523427	0.434002595878488	0.857907852902426
hsa-miR-671-3p	130.060082520567	-0.119902911251663	0.153628798608573	-0.780471580443465	0.435113349233524	0.857907852902426
hsa-let-7a-3p	34.2324389535059	-0.228999310044857	0.293966308605518	-0.778998488402147	0.435980605186555	0.857907852902426
hsa-miR-361-5p	179.686222026265	-0.0923350394932016	0.118553105805481	-0.77884960386194	0.436068313651803	0.857907852902426
hsa-miR-1307-3p	1750.61037747621	0.128107812664827	0.166566101357808	0.769110951271131	0.441827447548507	0.857907852902426
hsa-miR-767-5p	4.70616776150939	-0.458834923010039	0.598676404040865	-0.766415579289674	0.443429065805403	0.857907852902426
hsa-miR-30e-3p	4745.94060996496	-0.0807887840364694	0.10541127239798	-0.76641503511552	0.443429389493946	0.857907852902426
hsa-miR-181a-2-3p	837.967467547317	0.0911404318178538	0.119949738224544	0.759821848441557	0.447361081253751	0.857907852902426
hsa-miR-206	33.1880433520777	0.218821729415148	0.288076775964379	0.759595176260255	0.447496603387145	0.857907852902426
hsa-miR-1270	34.2870479746694	0.150276374660497	0.20456390447356	0.734618236033525	0.462572028703255	0.866104787193709
hsa-miR-99b-3p	179.854704695642	0.0894050095503992	0.122239134473469	0.731394327483592	0.464538329090771	0.866104787193709
hsa-miR-195-5p	6.06178698245215	-0.322828639231042	0.445283346238787	-0.724995987291927	0.468454492154382	0.866104787193709
hsa-miR-1226-5p	14.3539568342267	0.1949220430856	0.276617600055948	0.704662476451878	0.481020308175475	0.866104787193709
hsa-miR-28-3p	11352.6539816176	-0.0912085023991782	0.130617208309043	-0.698288560749034	0.484996751674874	0.866104787193709
hsa-miR-127-3p	42.9189069719406	0.20873110285834	0.299882300452037	0.696043422848574	0.486401636429511	0.866104787193709
hsa-miR-1843	60.4631186385229	0.120999382542253	0.173842448098543	0.696028984092907	0.48641067852913	0.866104787193709
hsa-miR-873-3p	9.78557491380706	0.266164742351869	0.388787456678498	0.684602185023604	0.493594987860628	0.866104787193709
hsa-miR-10a-5p	131533.536142569	-0.0878464011474055	0.129710033961581	-0.677252163648534	0.49824597624645	0.866104787193709
hsa-miR-184	141.904558532758	-0.181028434101222	0.268346358372139	-0.674607381294044	0.499925242151588	0.866104787193709
hsa-miR-1260a	162.117576069214	0.149147687217929	0.221104063308937	0.674558780086883	0.499956128857139	0.866104787193709
hsa-miR-1296-5p	7.28522445083162	-0.240997932114694	0.357714390380019	-0.673716066772347	0.50049184520588	0.866104787193709
hsa-miR-22-3p	6033.53203372246	-0.0617982878351736	0.0918813334290645	-0.672588060369019	0.501209399687102	0.866104787193709
hsa-miR-548d-5p	5.32577585254848	0.233867143529677	0.347841404335959	0.672338429567168	0.501368270007069	0.866104787193709
hsa-miR-296-3p	14.7734645590966	0.160590846796734	0.238986158493175	0.671967145751332	0.501604612201594	0.866104787193709
hsa-miR-9-5p	680.53002366734	-0.115279173389895	0.171560173326642	-0.671946006783339	0.501618070070566	0.866104787193709
hsa-miR-221-3p	5892.15766453974	-0.0827251998674338	0.123471444283767	-0.669994591440197	0.502861238014617	0.866104787193709
hsa-miR-769-3p	19.0007456157183	0.159266739641778	0.23830001609307	0.668345484204984	0.50391308577243	0.866104787193709
hsa-miR-1180-3p	348.345186855744	0.0754050677388917	0.113199893516181	0.666123133129214	0.505332399409364	0.866104787193709
hsa-miR-181c-5p	613.139811643048	-0.0934447100463084	0.140894532904555	-0.663224527736713	0.507186764788204	0.866104787193709
hsa-miR-1269a	23.7606187592411	0.29654429002382	0.447364429550601	0.662869621354816	0.507414059388474	0.866104787193709
hsa-miR-744-5p	518.938141268467	0.0890236331244634	0.134445885458847	0.662152157506619	0.507873711928636	0.866104787193709
hsa-miR-664a-3p	14.9741610792417	0.199378690138432	0.302036101645884	0.660115426771696	0.509179759618203	0.866104787193709
hsa-miR-454-3p	21.2467712060944	-0.183234957638402	0.279952939889571	-0.654520569459566	0.512776479441784	0.866994267657035
hsa-miR-103a-3p	3927.81594234897	0.0500381674426822	0.0770902927922737	0.64908519127712	0.516283313114717	0.866994267657035
hsa-miR-95-3p	36.173022731127	0.190213859521452	0.295312551807195	0.644110310778934	0.519503904720913	0.866994267657035
hsa-miR-16-2-3p	18.0753228001619	-0.159882099318673	0.248663834470747	-0.642964827028284	0.520246922988334	0.866994267657035
hsa-miR-16-5p	386.348640567212	-0.0907485598536517	0.14200442532956	-0.639054449486664	0.522787510914257	0.866994267657035
hsa-miR-365b-5p	21.3542580467707	-0.164732419467254	0.260012781268824	-0.633555083959273	0.526371221522141	0.866994267657035
hsa-miR-193b-5p	21.8471988283004	0.140706888808723	0.222532720722723	0.632297526187375	0.527192479756871	0.866994267657035
hsa-miR-32-3p	14.3238617585216	-0.192546088451366	0.308697921801274	-0.623736264008018	0.532800803168543	0.868994561916848
hsa-miR-340-5p	151.124319689212	-0.0824389884162623	0.132735222298363	-0.62107846725834	0.534547996155399	0.868994561916848
hsa-miR-449a	18.5702059435257	0.179904246328661	0.292526909862514	0.615000672632869	0.538554276216515	0.868994561916848
hsa-miR-486-3p	50.8909850745656	0.235503563784181	0.38670571522864	0.608999439392663	0.542524810487219	0.868994561916848
hsa-miR-509-3-5p	8.85157964845438	-0.259407894131097	0.428493653206769	-0.605394950869715	0.544916605103101	0.868994561916848
hsa-miR-6724-5p	8.15508124799531	0.193884654511388	0.32459547459602	0.597311637670518	0.55029933604289	0.868994561916848
hsa-miR-4446-3p	34.6326037694266	0.156931959033219	0.264424263764022	0.59348547217009	0.552856302711493	0.868994561916848
hsa-miR-24-3p	399.74355039502	-0.0716361659571063	0.121985631033421	-0.587250853647508	0.557035243031285	0.868994561916848
hsa-miR-642a-5p	19.8602894235815	-0.177589449012724	0.302947177296886	-0.58620598679052	0.557737099024198	0.868994561916848
hsa-miR-574-3p	171.641588226158	-0.108201402921919	0.186150376660133	-0.58125803913612	0.561066556327419	0.868994561916848
hsa-miR-26a-5p	69496.0953065671	-0.0459636824564297	0.0791086345454292	-0.581019792852504	0.561227113865282	0.868994561916848
hsa-miR-26b-3p	11.1888425180937	0.165857383278257	0.285972024982453	0.579977650920345	0.561929689217654	0.868994561916848
hsa-miR-7977	61.337662485679	-0.170628245821137	0.297940404682051	-0.572692535620417	0.566852892376475	0.868994561916848
hsa-miR-3605-5p	7.7986055780813	0.17725743299548	0.309804521052754	0.57215896137712	0.567214287268556	0.868994561916848
hsa-miR-532-3p	36.6396596667131	0.10950845599694	0.192428000929289	0.56908794701443	0.569296457514906	0.868994561916848
hsa-miR-92b-3p	3148.56464001284	0.109293501511016	0.192116168498165	0.568892781723677	0.569428904237815	0.868994561916848
hsa-miR-382-5p	8.72139990866701	0.199717676151613	0.354364053798736	0.563594625387835	0.573030045403629	0.868994561916848
hsa-miR-10b-5p	735959.072604996	-0.100306334651751	0.178913959501888	-0.56064006928812	0.575042930092877	0.868994561916848
hsa-miR-1260b	177.529353531453	0.123624395925949	0.221053625028303	0.5592507062941	0.575990631818084	0.868994561916848
hsa-miR-224-5p	14.3714518879932	0.176688241302957	0.319512126107176	0.552993851769146	0.580267620199939	0.871657420819822
hsa-miR-140-3p	663.21506449841	-0.0544648106245991	0.100480665846412	-0.542042692151846	0.587789096017615	0.879150070336691
hsa-miR-708-5p	7.37729517612857	-0.211731948697506	0.395364766535395	-0.535535704288791	0.592279475208617	0.88073740363669
hsa-miR-378c	16.8802751014194	-0.128097611409231	0.240263603702906	-0.533154457999507	0.593926664123877	0.88073740363669
hsa-miR-4516	25.5770983300782	-0.159069568124138	0.300609083065961	-0.529157557389025	0.596696156458354	0.881079005493825
hsa-miR-31-5p	1380.01187411929	0.0775034225830202	0.148824518274888	0.520770525457817	0.602526638016532	0.88489402004069
hsa-miR-29b-3p	25.9531317157746	0.0841199149347094	0.162793673591325	0.51672717421368	0.605346623758386	0.88489402004069
hsa-miR-106b-5p	9.54051539679685	0.192779840988346	0.374722464822978	0.514460324868476	0.60693019241984	0.88489402004069
hsa-miR-301a-3p	18.4347987096949	-0.120206574380333	0.236234571486141	-0.508844127360861	0.610861485940197	0.886899312222796
hsa-miR-29b-1-5p	6.21388837757654	-0.148204197215879	0.295881932617194	-0.500889648465364	0.616448788083942	0.891282206104699
hsa-miR-92a-1-5p	65.5846802132655	0.0834481456337854	0.169418331694355	0.492556766432648	0.622325802462765	0.89442273221416
hsa-miR-664a-5p	40.9206547051828	0.093456784724687	0.190575851708789	0.490391536423483	0.623856864557359	0.89442273221416
hsa-miR-23a-3p	143.487784462744	0.0862231053148214	0.181429624329214	0.475242704346699	0.634613992151699	0.89442273221416
hsa-miR-194-5p	77.8734554367541	-0.112786983050803	0.237339672022608	-0.475213360200732	0.634634905358764	0.89442273221416
hsa-miR-7-5p	56.8922777513693	-0.097687486992155	0.208244772008084	-0.469099349050466	0.638998624346511	0.89442273221416
hsa-miR-598-3p	177.911472367444	-0.0706513901966624	0.150631916744611	-0.4690333345253	0.639045809147453	0.89442273221416
hsa-let-7f-2-3p	8.68221904218448	-0.196399620847664	0.418787407588146	-0.46897212592603	0.639089560151289	0.89442273221416
hsa-miR-130b-5p	9.71214203797862	0.145910983037923	0.312536987653788	0.466859887955264	0.64060012528634	0.89442273221416
hsa-miR-1275	7.02292414918684	0.18862665389681	0.405512003667222	0.465156770184302	0.641819194009585	0.89442273221416
hsa-miR-589-5p	35.5785886426795	0.0900807358963322	0.197239786086775	0.456706720705433	0.647881859566031	0.899110703457566
hsa-miR-501-5p	5.98482035114609	-0.189918280151875	0.41901010212507	-0.453254657080288	0.650365379158066	0.899110703457566
hsa-miR-339-3p	9.55463878900057	-0.142277995113068	0.316982967491295	-0.448850599889015	0.653539434226396	0.899913427287934
hsa-miR-4510	11.1773463633899	-0.0809257735245198	0.182301956112634	-0.443910615388682	0.657107209408822	0.90124980895202
hsa-miR-185-5p	13.8407990324184	-0.118945625085943	0.2770893833626	-0.429268070983039	0.667728150013043	0.908368799337163
hsa-miR-98-5p	1961.23033719979	0.0570179807267989	0.133697719427981	0.426469359168933	0.669765870565735	0.908368799337163
hsa-miR-4454	76.2671737998412	-0.117391753606355	0.275743716749623	-0.425727755432221	0.670306234946552	0.908368799337163
hsa-miR-190a-5p	29.0906090842458	-0.106014681278613	0.251010832279249	-0.422351020933915	0.672768822563835	0.908368799337163
hsa-miR-424-3p	109.894160874302	0.072571183885935	0.176434108955067	0.411321735438453	0.680836633848932	0.909547412016642
hsa-miR-10b-3p	85.0956176616702	0.0489061056736313	0.120704286880872	0.405172897644462	0.685350425342229	0.909547412016642
hsa-miR-365b-3p	6.74423760634679	-0.154260183691737	0.384035039462	-0.401682575391668	0.687917649757078	0.909547412016642
hsa-miR-365a-3p	6.74423760634679	-0.154260183691737	0.384035039462	-0.401682575391668	0.687917649757078	0.909547412016642
hsa-miR-500a-3p	309.997095856803	-0.0437865436440444	0.109064287614652	-0.401474622002316	0.688070718929309	0.909547412016642
hsa-let-7f-5p	25895.7271266288	0.0591080140544893	0.14787657411566	0.399711816479186	0.689368787782066	0.909547412016642
hsa-miR-330-3p	43.3957844593917	0.0627724916938141	0.16331488381812	0.384364794109778	0.700708090393127	0.918256916328937
hsa-miR-3615	101.231455195508	0.0635584966823667	0.1656822555994	0.383616799834279	0.701262486533627	0.918256916328937
hsa-miR-130a-3p	193.160565322542	0.0351987996484509	0.0930559098906091	0.378254317107087	0.705241678345799	0.918774868320627
hsa-miR-10527-5p	29.0448726470081	0.0836416899584136	0.222480494375611	0.375950665666907	0.706953573030569	0.918774868320627
hsa-miR-548ad-5p	4.75040247255004	0.138709286165295	0.376632275807839	0.368288367925393	0.712658225002753	0.919302617382734
hsa-miR-548ae-5p	4.75040247255004	0.138709286165295	0.376632275807839	0.368288367925393	0.712658225002753	0.919302617382734
hsa-miR-23b-3p	353.141642407014	0.0591831480817274	0.162501816939338	0.364199916015836	0.71570872969781	0.919818256315333
hsa-miR-328-3p	416.253026836395	0.0430502260196561	0.121226596812452	0.355121954683413	0.722498229745237	0.925117659489289
hsa-miR-574-5p	322.367275567459	0.046899402457779	0.134450577421602	0.348822618371618	0.72722248170991	0.925368278332238
hsa-miR-6863	11.6433465264802	0.201794591652258	0.582596713066898	0.346370975198218	0.729063935095641	0.925368278332238
hsa-miR-331-3p	7.79040858746295	-0.115846606478221	0.336608325712136	-0.344158470332348	0.730727112547642	0.925368278332238
hsa-miR-200a-5p	248.290309093462	-0.0343928804583672	0.10199697540436	-0.337195101345103	0.735969829846486	0.925368278332238
hsa-miR-10a-3p	159.443202921369	-0.0609928674195518	0.184577965123009	-0.330445009397	0.741063737115739	0.925368278332238
hsa-miR-193a-5p	6.91626027190529	0.108706462915135	0.329195750018569	0.330218306004872	0.741235015748861	0.925368278332238
hsa-miR-7706	32.2453279785785	-0.0814409238824577	0.246752447813295	-0.330051128587303	0.741361329614877	0.925368278332238
hsa-miR-1266-5p	9.21049665495209	0.11136080593811	0.354800901544768	0.313868441295544	0.753620960224891	0.937299187089739
hsa-miR-7-1-3p	8.12821413400907	0.122273931526368	0.396180923323266	0.308631547679538	0.757601820068159	0.938885112727325
hsa-miR-542-3p	18.405769512683	0.0775481393358981	0.263647564422543	0.294135618152775	0.76865427471036	0.940449403028306
hsa-miR-2110	15.264665910797	0.0579588179725275	0.197304526270752	0.293753108800926	0.768946568697081	0.940449403028306
hsa-miR-939-5p	8.27771762539032	-0.0966643512486321	0.329597486082393	-0.293280001609199	0.769308138327584	0.940449403028306
hsa-miR-25-3p	2010.48652810322	0.0317274296033625	0.109365205287173	0.290105335788034	0.771735653885741	0.940449403028306
hsa-miR-502-3p	28.5601623997491	-0.0637902517442573	0.224212499939605	-0.284508008079122	0.776021097940946	0.940449403028306
hsa-miR-135b-5p	4.63747048298998	0.146820977783156	0.533817179928743	0.275039813823067	0.783285650397055	0.940449403028306
hsa-miR-20a-5p	35.4092137192104	-0.0534334977171048	0.194532617546764	-0.274676290233229	0.783564948410175	0.940449403028306
hsa-miR-2116-3p	11.0857270588319	0.0855299386362206	0.319576164549269	0.267635537703046	0.788979873393301	0.940449403028306
hsa-miR-381-3p	8.12140087729068	-0.101207642297227	0.382471709127809	-0.264614714975969	0.791306283198489	0.940449403028306
hsa-miR-30c-2-3p	1394.62541782639	0.0286283230102429	0.108320142544173	0.264293623861953	0.791553673081688	0.940449403028306
hsa-miR-146b-3p	27.8634159408526	0.0581045612506377	0.221631074471998	0.262167935561667	0.793191972733611	0.940449403028306
hsa-miR-92a-3p	35781.7106158241	0.0248748678596932	0.0950597549888412	0.261676120063777	0.793571152611947	0.940449403028306
hsa-miR-423-3p	2923.0780524967	-0.0271171902938064	0.104930319372146	-0.258430456097561	0.796074714124475	0.940449403028306
hsa-miR-10399-3p	44.9879456738571	-0.0593934713425307	0.230671039410965	-0.257481266370483	0.796807275188248	0.940449403028306
hsa-miR-1303	8.96448763595793	-0.079104027509788	0.319080412770189	-0.247912514663697	0.804202096817999	0.942093160174943
hsa-miR-423-5p	3729.2489117647	0.0327993195970318	0.135026167349593	0.242910838993984	0.808074468714449	0.942093160174943
hsa-miR-548k	5.18638732498996	0.101837994323413	0.42135518391424	0.241691566192148	0.809019165060193	0.942093160174943
hsa-miR-17-3p	8.23547418119405	0.0760764283666588	0.314834943293765	0.241639087360369	0.809059832081075	0.942093160174943
hsa-miR-374b-5p	42.4911489262928	-0.0540856003187154	0.246968581028589	-0.218997898815535	0.826651684544392	0.959358309487974
hsa-miR-191-5p	7545.05180776962	-0.0224383578918694	0.105090566056123	-0.213514483116271	0.830925693672512	0.961104052347872
hsa-miR-548l	6.66803483874439	0.0764686279246416	0.372264447133132	0.205414802604811	0.837248056056977	0.964278447934487
hsa-miR-501-3p	45.660148697137	-0.0334054360709684	0.164655199495311	-0.202881149051838	0.8392279287499	0.964278447934487
hsa-miR-335-5p	18.1410118797521	0.0584767744032478	0.312754440939701	0.186973442255683	0.851681455734513	0.97169824570977
hsa-miR-125b-1-3p	16.9061812505672	0.0558319967316637	0.304667337013215	0.183255603567513	0.854597467647432	0.97169824570977
hsa-miR-708-3p	5.34993298642307	-0.0758980832206211	0.421743598546734	-0.179962620611562	0.857181913470476	0.97169824570977
hsa-let-7b-3p	35.6629994759993	-0.0350387799445306	0.200816001009502	-0.174482012232047	0.86148666609282	0.97169824570977
hsa-miR-128-1-5p	7.18497824337599	-0.0602753205749239	0.345951414188408	-0.174230594536889	0.861684242279378	0.97169824570977
hsa-miR-1269b	5.63656868455693	0.169586814948137	0.979088167078211	0.173208931177483	0.862487203684753	0.97169824570977
hsa-miR-26b-5p	10005.4556039943	-0.0239715553320397	0.142632564369938	-0.168065093956146	0.866532069690344	0.97309588408592
hsa-miR-219a-1-3p	6.38628273354995	0.0630426452776345	0.390519043715933	0.161432960292437	0.87175240854986	0.974130535253671
hsa-let-7i-5p	8085.78538226443	0.0147964772907915	0.0926153385242515	0.159762708062844	0.873068001336864	0.974130535253671
hsa-miR-93-5p	941.081235723927	-0.0108480711431297	0.08088633557111	-0.134115003066157	0.893311636091841	0.987998629389556
hsa-miR-25-5p	13.5516609597988	-0.0391521801858788	0.295034660511669	-0.13270366308141	0.894427745770673	0.987998629389556
hsa-miR-455-5p	18.6727964720143	-0.0322643607936791	0.245713113224503	-0.131309071666028	0.895530815777126	0.987998629389556
hsa-miR-454-5p	11.6963620980211	-0.0365910821201004	0.282348125430146	-0.129595626194987	0.896886363855072	0.987998629389556
hsa-miR-15b-5p	8.93948634923145	-0.0384758462688939	0.320235700308471	-0.120148522578312	0.904365495299165	0.992565663692323
hsa-miR-130b-3p	30.6097104338089	-0.0227767955904281	0.195042064421374	-0.116778888995045	0.907035273413065	0.992565663692323
hsa-miR-30b-5p	734.979310646623	-0.0194494419648691	0.171321360140173	-0.113526077244284	0.909613490069622	0.992565663692323
hsa-miR-452-5p	13.2100586730341	-0.0231427858334261	0.259497311366125	-0.0891831430221409	0.928936361909761	0.99675195062542
hsa-miR-211-5p	6.29861109480785	-0.0253871004616261	0.309572402073754	-0.0820069886448656	0.934641156042407	0.99675195062542
hsa-miR-324-3p	14.3586910320087	-0.0242358159698327	0.308328696644444	-0.0786038284259372	0.937347742319998	0.99675195062542
hsa-miR-99b-5p	7548.30022489191	-0.00993495148114349	0.127279956490081	-0.0780558994134928	0.937783587282864	0.99675195062542
hsa-miR-584-5p	152.873407071897	0.0182674447597681	0.234290282128298	0.0779692806454722	0.937852489074273	0.99675195062542
hsa-miR-548o-5p	5.80338568707572	0.0250208940280811	0.337098791825138	0.0742242174545084	0.940831976255834	0.99675195062542
hsa-miR-548c-5p	5.80338568707572	0.0250208940280811	0.337098791825138	0.0742242174545084	0.940831976255834	0.99675195062542
hsa-miR-548au-5p	5.80338568707572	0.0250208940280811	0.337098791825138	0.0742242174545084	0.940831976255834	0.99675195062542
hsa-miR-548am-5p	5.80338568707572	0.0250208940280811	0.337098791825138	0.0742242174545084	0.940831976255834	0.99675195062542
hsa-miR-505-5p	4.89388766946851	0.027288448013127	0.37620165369314	0.072536757202523	0.942174754481665	0.99675195062542
hsa-miR-664b-5p	6.28864070530921	0.0218887215237717	0.340508687022107	0.0642824173303708	0.948745353433802	0.996908495417802
hsa-miR-3913-5p	8.18950859400199	-0.0164734088666034	0.281174814959426	-0.0585877823694149	0.953280442223712	0.996908495417802
hsa-miR-548az-5p	7.31373183388981	-0.0206103830419905	0.386240329389439	-0.0533615510181731	0.957443839386138	0.996908495417802
hsa-miR-125a-5p	1283.59428384525	-0.00566228808315222	0.108006825848159	-0.0524252799643659	0.958189831311465	0.996908495417802
hsa-miR-34a-5p	51.3225717921002	-0.00902642887447518	0.189391940965668	-0.0476600473518113	0.961987175491165	0.996908495417802
hsa-miR-4286	48.3709483467779	-0.0131926819787589	0.278939001184018	-0.0472959389786284	0.962277364688185	0.996908495417802
hsa-miR-421	139.078846580847	0.00517693912970529	0.116496865331085	0.0444384414549903	0.964554920050778	0.996908495417802
hsa-miR-944	6.86376299675735	0.0174505771404412	0.415637971915797	0.0419850406352586	0.966510623445608	0.996908495417802
hsa-miR-4728-3p	32.7184891756874	-0.0101061561142655	0.286479690935439	-0.0352770420872279	0.971858829694451	0.996908495417802
hsa-miR-27a-5p	9.81964940743461	0.00988615236944887	0.314301190937575	0.0314543904207236	0.974907165301316	0.996908495417802
hsa-miR-30c-5p	6136.06511422027	-0.00426138905402563	0.141441968951229	-0.0301281796741319	0.975964826797915	0.996908495417802
hsa-miR-339-5p	26.155050073512	-0.0046637127714168	0.252086459684591	-0.018500449319063	0.985239619122831	0.996908495417802
hsa-miR-3065-3p	25.6520702204965	0.00508969662407484	0.291349200986674	0.0174694030628477	0.986062141939338	0.996908495417802
hsa-miR-629-5p	74.3929339941738	-0.00216225805789558	0.134000316890284	-0.0161362160036232	0.987125721078709	0.996908495417802
hsa-let-7c-5p	28773.8352419714	0.00181429249827918	0.116174234553179	0.0156169955003981	0.987539946887694	0.996908495417802
hsa-let-7g-5p	2345.86803802943	-0.0020584179826124	0.14024572878192	-0.0146772240444713	0.988289689981913	0.996908495417802
hsa-miR-106b-3p	307.78570345312	-0.000511165829904762	0.111995218969634	-0.004564175458627	0.996358327512474	0.998093440937444
hsa-miR-192-5p	10382.3254736153	-0.000890702802926234	0.210389031206258	-0.00423359905133561	0.996622086770906	0.998093440937444
hsa-let-7b-5p	112139.23023615	-0.000261402343772746	0.109395349910256	-0.00238951970067458	0.998093440937444	0.998093440937444
